# Supplementary material for: Mutation profile and immunoscore signature in thymic carcinomas: An exploratory study and review of the literature
Source: Thorac Cancer. 2021 Mar 11;12(9):1271–8. doi: 10.1111/1759-7714.13765 (PMC8088947; doi:10.1111/1759-7714.13765)
Supplement: Supplementary file 3 — Table S2 List of 50 oncogenes and tumor suppressor genes [file TCA-12-1271-s003.xls]

## Sheet: Foglio1
Gene	Accession_number	COSMIC_id	CDS_mut_syntax	AA_mut_syntax	HG19_coordinates
ABL1	X16416	12560	c.944C>T	p.T315I	9:133748283-133748283
ABL1	X16416	12573	c.763G>A	p.E255K	9:133738363-133738363
ABL1	X16416	12574	c.764A>T	p.E255V	9:133738364-133738364
ABL1	X16416	12575	c.951C>G	p.F317L	9:133748290-133748290
ABL1	X16416	12576	c.757T>C	p.Y253H	9:133738357-133738357
ABL1	X16416	12577	c.749G>A	p.G250E	9:133738349-133738349
ABL1	X16416	12578	c.1052T>C	p.M351T	9:133748391-133748391
ABL1	X16416	12602	c.827A>G	p.D276G	9:133747520-133747520
ABL1	X16416	12604	c.1187A>G	p.H396R	9:133750356-133750356
ABL1	X16416	12605	c.1075T>G	p.F359V	9:133748414-133748414
ABL1	X16416	12608	c.730A>G	p.M244V	9:133738330-133738330
ABL1	X16416	12609	c.756G>C	p.Q252H	9:133738356-133738356
ABL1	X16416	12610	c.758A>T	p.Y253F	9:133738358-133738358
ABL1	X16416	12611	c.1064A>G	p.E355G	9:133748403-133748403
ABL1	X16416	12631	c.742C>G	p.L248V	9:133738342-133738342
ABL1	X16416	12632	c.756G>T	p.Q252H	9:133738356-133738356
ABL1	X16416	131574	c.1159T>A	p.L387M	9:133750328-133750328
ABL1	X16416	49071	c.1150C>A	p.L384M	9:133750319-133750319
ABL1	X16416	49074	c.949T>C	p.F317L	9:133748288-133748288
AKT1	ENST00000349310	33765	c.49G>A	p.E17K	14:105246551-105246551
AKT1	ENST00000349310	36918	c.145G>A	p.E49K	14:105246455-105246455
AKT1	ENST00000349310	41225	c.47-1G>T	p.?	14:105246554-105246554
AKT1	ENST00000349310	48226	c.103T>C	p.F35L	14:105246497-105246497
AKT1	NM_005163	NOCOSMIC173	c.517G>C	p.G173R	14:105241463-105241463
AKT1	NM_005163	NOCOSMIC179	c.536A>T	p.K179M	14:105241444-105241444
ALK	NM_004304	28054	c.3520T>G	p.F1174V	2:29443697-29443697
ALK	NM_004304	28055	c.3522C>A	p.F1174L	2:29443695-29443695
ALK	NM_004304	28056	c.3824G>A	p.R1275Q	2:29432664-29432664
ALK	NM_004304	28057	c.3520T>C	p.F1174L	2:29443697-29443697
ALK	NM_004304	28059	c.3521T>G	p.F1174C	2:29443696-29443696
ALK	NM_004304	28061	c.3522C>G	p.F1174L	2:29443695-29443695
ALK	NM_004304	28491	c.3520T>A	p.F1174I	2:29443697-29443697
ALK	NM_004304	99137	c.3586C>A	p.L1196M	2:29443631-29443631
APC	NM_000038	13113	c.3927_3931delAAAGA	p.E1309fs*4	5:112175218-112175222
APC	NM_000038	13121	c.4099C>T	p.Q1367*	5:112175390-112175390
APC	NM_000038	13123	c.4729G>T	p.E1577*	5:112176020-112176020
APC	NM_000038	13125	c.3340C>T	p.R1114*	5:112174631-112174631
APC	NM_000038	13127	c.4348C>T	p.R1450*	5:112175639-112175639
APC	NM_000038	13727	c.3922A>T	p.K1308*	5:112175213-112175213
APC	NM_000038	13728	c.3907C>T	p.Q1303*	5:112175198-112175198
APC	NM_000038	13864	c.4393_4394delAG	p.S1465fs*3	5:112175684-112175685
APC	NM_000038	13872	c.3286C>T	p.Q1096*	5:112174577-112174577
APC	NM_000038	13879	c.4639G>T	p.E1547*	5:112175930-112175930
APC	NM_000038	181848	c.4127_4128delAT	p.Y1376fs*9	5:112175418-112175419
APC	NM_000038	18561	c.4666_4667insA	p.T1556fs*3	5:112175957-112175958
APC	NM_000038	18576	c.4666delA	p.T1556fs*9	5:112175957-112175957
APC	NM_000038	18698	c.4126_4127delTA	p.Y1376fs*9	5:112175417-112175418
APC	NM_000038	18699	c.4461_4462insT	p.L1488fs*26	5:112175752-112175753
APC	NM_000038	18700	c.3956delC	p.P1319fs*2	5:112175247-112175247
APC	NM_000038	18701	c.3926_3930delAAAAG	p.E1309fs*4	5:112175217-112175221
APC	NM_000038	18702	c.3964G>T	p.E1322*	5:112175255-112175255
APC	NM_000038	18704	c.4312delA	p.T1438fs*35	5:112175603-112175603
APC	NM_000038	18719	c.3923_3924insA	p.E1309fs*6	5:112175214-112175215
APC	NM_000038	18729	c.4405C>T	p.Q1469*	5:112175696-112175696
APC	NM_000038	18734	c.4662_4663insA	p.T1556fs*3	5:112175953-112175954
APC	NM_000038	18735	c.3916G>A	p.E1306K	5:112175207-112175207
APC	NM_000038	18737	c.4120G>A	p.E1374K	5:112175411-112175411
APC	NM_000038	18738	c.4495G>A	p.G1499R	5:112175786-112175786
APC	NM_000038	18755	c.3928_3929delAA	p.K1310fs*4	5:112175219-112175220
APC	NM_000038	18758	c.4108A>T	p.K1370*	5:112175399-112175399
APC	NM_000038	18759	c.4033G>T	p.E1345*	5:112175324-112175324
APC	NM_000038	18760	c.3916G>T	p.E1306*	5:112175207-112175207
APC	NM_000038	18763	c.4065_4066delTT	p.S1356fs*18	5:112175356-112175357
APC	NM_000038	18764	c.3921_3925delAAAAG	p.E1309fs*4	5:112175212-112175216
APC	NM_000038	18765	c.4060_4064delTTTTC	p.S1355fs*18	5:112175351-112175355
APC	NM_000038	18767	c.3920_3921delTA	p.I1307fs*7	5:112175211-112175212
APC	NM_000038	18775	c.3925G>T	p.E1309*	5:112175216-112175216
APC	NM_000038	18777	c.3944C>A	p.S1315*	5:112175235-112175235
APC	NM_000038	18779	c.4067C>G	p.S1356*	5:112175358-112175358
APC	NM_000038	18783	c.4316delC	p.P1439fs*34	5:112175607-112175607
APC	NM_000038	18785	c.4469delA	p.H1490fs*17	5:112175760-112175760
APC	NM_000038	18786	c.4476delC	p.T1493fs*14	5:112175767-112175767
APC	NM_000038	18796	c.3935delG	p.G1312fs*9	5:112175226-112175226
APC	NM_000038	18804	c.3943_3944insA	p.S1315fs*3	5:112175234-112175235
APC	NM_000038	18809	c.3920delT	p.I1307fs*14	5:112175211-112175211
APC	NM_000038	18817	c.3934G>T	p.G1312*	5:112175225-112175225
APC	NM_000038	18823	c.4328delC	p.P1443fs*30	5:112175619-112175619
APC	NM_000038	18825	c.4364delA	p.N1455fs*18	5:112175655-112175655
APC	NM_000038	18834	c.4135G>T	p.E1379*	5:112175426-112175426
APC	NM_000038	18836	c.4285C>T	p.Q1429*	5:112175576-112175576
APC	NM_000038	18838	c.4391_4394delAGAG	p.E1464fs*8	5:112175682-112175685
APC	NM_000038	18852	c.2626C>T	p.R876*	5:112173917-112173917
APC	NM_000038	18855	c.3898_3908del11	p.T1301fs*10	5:112175189-112175199
APC	NM_000038	18856	c.3930_3933delGATT	p.I1311fs*9	5:112175221-112175224
APC	NM_000038	18861	c.4128T>A	p.Y1376*	5:112175419-112175419
APC	NM_000038	18862	c.4132C>T	p.Q1378*	5:112175423-112175423
APC	NM_000038	18866	c.4668_4669insA	p.I1557fs*2	5:112175959-112175960
APC	NM_000038	18869	c.4308delT	p.S1436fs*37	5:112175599-112175599
APC	NM_000038	18873	c.4385_4386delAG	p.S1465fs*3	5:112175676-112175677
APC	NM_000038	18883	c.4390G>T	p.E1464*	5:112175681-112175681
APC	NM_000038	18885	c.4495G>T	p.G1499*	5:112175786-112175786
APC	NM_000038	18910	c.4126_4127insT	p.Y1376fs*10	5:112175417-112175418
APC	NM_000038	18927	c.4329T>A	p.P1443P	5:112175620-112175620
APC	NM_000038	18931	c.4392_4393delGA	p.S1465fs*3	5:112175683-112175684
APC	NM_000038	18935	c.3870_3871insCAGACGA	p.Q1294fs*9	5:112175161-112175162
APC	NM_000038	18937	c.3904_3905insT	p.Q1303fs*12	5:112175195-112175196
APC	NM_000038	18938	c.4040delC	p.R1348fs*67	5:112175331-112175331
APC	NM_000038	18942	c.3928A>T	p.K1310*	5:112175219-112175219
APC	NM_000038	18949	c.3942delG	p.R1314fs*7	5:112175233-112175233
APC	NM_000038	18950	c.3920_3924delTAAAA	p.I1307fs*6	5:112175211-112175215
APC	NM_000038	18960	c.3880C>T	p.Q1294*	5:112175171-112175171
APC	NM_000038	18961	c.3883G>T	p.E1295*	5:112175174-112175174
APC	NM_000038	18965	c.4477_4478insA	p.T1493fs*21	5:112175768-112175769
APC	NM_000038	18978	c.4667_4668insC	p.I1557fs*2	5:112175958-112175959
APC	NM_000038	18986	c.4066_4079del14	p.G1357fs*13	5:112175357-112175370
APC	NM_000038	18990	c.4122_4123delAC	p.H1375fs*10	5:112175413-112175414
APC	NM_000038	18997	c.4372delC	p.P1458fs*15	5:112175663-112175663
APC	NM_000038	18999	c.4461delT	p.L1488fs*19	5:112175752-112175752
APC	NM_000038	19005	c.3893_3894insTGCTAATA	p.T1301fs*7	5:112175184-112175185
APC	NM_000038	19020	c.4665_4666insA	p.T1556fs*3	5:112175956-112175957
APC	NM_000038	19021	c.4330C>T	p.Q1444*	5:112175621-112175621
APC	NM_000038	19033	c.4110_4111delAA	p.P1372fs*2	5:112175401-112175402
APC	NM_000038	19047	c.4050delA	p.A1351fs*64	5:112175341-112175341
APC	NM_000038	19048	c.4057G>T	p.E1353*	5:112175348-112175348
APC	NM_000038	19049	c.4326T>A	p.P1442P	5:112175617-112175617
APC	NM_000038	19052	c.4290delC	p.M1431fs*42	5:112175581-112175581
APC	NM_000038	19053	c.4314_4315delAC	p.P1439fs*15	5:112175605-112175606
APC	NM_000038	19054	c.4473delT	p.F1491fs*16	5:112175764-112175764
APC	NM_000038	19055	c.4537G>T	p.E1513*	5:112175828-112175828
APC	NM_000038	19062	c.2606delA	p.N869fs*47	5:112173897-112173897
APC	NM_000038	19072	c.3871C>T	p.Q1291*	5:112175162-112175162
APC	NM_000038	19084	c.4037C>A	p.S1346*	5:112175328-112175328
APC	NM_000038	19085	c.4120G>T	p.E1374*	5:112175411-112175411
APC	NM_000038	19093	c.4304delG	p.R1435fs*38	5:112175595-112175595
APC	NM_000038	19094	c.4332_4335delAACA	p.T1445fs*27	5:112175623-112175626
APC	NM_000038	19095	c.4351G>T	p.E1451*	5:112175642-112175642
APC	NM_000038	19098	c.4463delT	p.L1488fs*19	5:112175754-112175754
APC	NM_000038	19099	c.3949G>C	p.E1317Q	5:112175240-112175240
APC	NM_000038	19105	c.4466delT	p.L1489fs*18	5:112175757-112175757
APC	NM_000038	19119	c.4364_4365insA	p.N1455fs*2	5:112175655-112175656
APC	NM_000038	19127	c.4394_4395delGT	p.S1465fs*3	5:112175685-112175686
APC	NM_000038	19129	c.4339C>T	p.Q1447*	5:112175630-112175630
APC	NM_000038	19141	c.4393delA	p.S1465fs*8	5:112175684-112175684
APC	NM_000038	19145	c.3925_3929delGAAAA	p.E1309fs*4	5:112175216-112175220
APC	NM_000038	19148	c.4358delC	p.P1453fs*20	5:112175649-112175649
APC	NM_000038	19201	c.4384_4385delAA	p.K1462fs*6	5:112175675-112175676
APC	NM_000038	19203	c.3919_3920insA	p.I1307fs*8	5:112175210-112175211
APC	NM_000038	19218	c.3902C>G	p.T1301S	5:112175193-112175193
APC	NM_000038	19225	c.4468_4469delCA	p.H1490fs*23	5:112175759-112175760
APC	NM_000038	19230	c.2639T>C	p.I880T	5:112173930-112173930
APC	NM_000038	19236	c.4333delA	p.T1445fs*28	5:112175624-112175624
APC	NM_000038	19241	c.4067C>A	p.S1356*	5:112175358-112175358
APC	NM_000038	19253	c.3949G>T	p.E1317*	5:112175240-112175240
APC	NM_000038	19263	c.3922_3926delAAAGA	p.E1309fs*4	5:112175213-112175217
APC	NM_000038	19268	c.4132_4133delCA	p.Q1378fs*7	5:112175423-112175424
APC	NM_000038	19299	c.4473_4474insT	p.A1492fs*22	5:112175764-112175765
APC	NM_000038	19329	c.3359G>A	p.G1120E	5:112174650-112174650
APC	NM_000038	19330	c.2656C>T	p.Q886*	5:112173947-112173947
APC	NM_000038	19332	c.4391_4392delAG	p.S1465fs*3	5:112175682-112175683
APC	NM_000038	19340	c.4474delG	p.A1492fs*15	5:112175765-112175765
APC	NM_000038	19349	c.4479_4480delGG	p.E1494fs*19	5:112175770-112175771
APC	NM_000038	19478	c.4691T>G	p.L1564*	5:112175982-112175982
APC	NM_000038	19582	c.3944C>G	p.S1315*	5:112175235-112175235
APC	NM_000038	19594	c.4318delC	p.P1440fs*33	5:112175609-112175609
APC	NM_000038	19615	c.4462_4463insTA	p.L1489fs*19	5:112175753-112175754
APC	NM_000038	19616	c.4463T>G	p.L1488*	5:112175754-112175754
APC	NM_000038	19617	c.4464delA	p.L1488fs*19	5:112175755-112175755
APC	NM_000038	19626	c.4480delG	p.E1494fs*13	5:112175771-112175771
APC	NM_000038	19629	c.4489delC	p.P1497fs*10	5:112175780-112175780
APC	NM_000038	19652	c.4063T>C	p.S1355P	5:112175354-112175354
APC	NM_000038	19664	c.3919delA	p.I1307fs*1	5:112175210-112175210
APC	NM_000038	19667	c.4465_4466insAC	p.L1489fs*19	5:112175756-112175757
APC	NM_000038	19674	c.4483_4484insA	p.S1495fs*19	5:112175774-112175775
APC	NM_000038	19688	c.4386_4387delGA	p.S1465fs*3	5:112175677-112175678
APC	NM_000038	19694	c.4386_4389delGAGA	p.E1464fs*8	5:112175677-112175680
APC	NM_000038	19695	c.4660_4661insA	p.T1556fs*3	5:112175951-112175952
APC	NM_000038	19696	c.4117delC	p.P1373fs*42	5:112175408-112175408
APC	NM_000038	19701	c.4061_4062delTT	p.S1355fs*19	5:112175352-112175353
APC	NM_000038	19705	c.4303A>T	p.R1435*	5:112175594-112175594
APC	NM_000038	19714	c.4479delG	p.E1494fs*13	5:112175770-112175770
APC	NM_000038	19718	c.4660_4661insG	p.E1554fs*5	5:112175951-112175952
APC	NM_000038	210755	c.4343_4343delC	p.K1449fs*24	5:112175634-112175634
APC	NM_000038	23587	c.4097C>T	p.A1366V	5:112175388-112175388
APC	NM_000038	23598	c.4483delA	p.S1495fs*12	5:112175774-112175774
APC	NM_000038	24941	c.4477delA	p.T1493fs*14	5:112175768-112175768
APC	NM_000038	24946	c.4291delA	p.M1431fs*42	5:112175582-112175582
APC	NM_000038	24948	c.4394delG	p.S1465fs*8	5:112175685-112175685
APC	NM_000038	25815	c.4295_4296CA>AC	p.P1432H	5:112175586-112175587
APC	NM_000038	25826	c.4037C>G	p.S1346*	5:112175328-112175328
APC	NM_000038	25827	c.4048A>T	p.K1350*	5:112175339-112175339
APC	NM_000038	27993	c.4360A>G	p.K1454E	5:112175651-112175651
APC	NM_000038	29330	c.3897delT	p.N1300fs*5	5:112175188-112175188
APC	NM_000038	29331	c.4063delT	p.S1355fs*60	5:112175354-112175354
APC	NM_000038	30779	c.4381G>T	p.E1461*	5:112175672-112175672
APC	NM_000038	32201	c.3956delC	p.P1319fs*2	5:112175247-112175247
APC	NM_000038	32442	c.4473delT	p.F1491fs*16	5:112175764-112175764
APC	NM_000038	41607	c.4090_4091insA	p.S1364fs*11	5:112175381-112175382
APC	NM_000038	41608	c.4063_4064insT	p.S1355fs*20	5:112175354-112175355
APC	NM_000038	41613	c.3925_3926insA	p.I1311fs*4	5:112175216-112175217
APC	NM_000038	41614	c.4373_4374insC	p.T1459fs*3	5:112175664-112175665
APC	NM_000038	41616	c.4654G>T	p.E1552*	5:112175945-112175945
APC	NM_000038	41618	c.4463_4466delTATT	p.L1488fs*18	5:112175754-112175757
APC	NM_000038	41619	c.4118_4118delC	p.P1373fs*42	5:112175409-112175409
APC	NM_000038	41621	c.4665_4666delAA	p.K1555fs*3	5:112175956-112175957
APC	NM_000038	41622	c.4388_4391delGAGA	p.E1464fs*8	5:112175679-112175682
APC	NM_000038	41623	c.4081_4082delCC	p.P1361fs*13	5:112175372-112175373
APC	NM_000038	99778	c.4484G>T	p.S1495I	5:112175775-112175775
ATM	NM_000051	12791	c.7996A>G	p.T2666A	11:108204681-108204681
ATM	NM_000051	12792	c.5380C>T	p.L1794L	11:108173640-108173640
ATM	NM_000051	12793	c.2542G>C	p.E848Q	11:108137973-108137973
ATM	NM_000051	12951	c.7325A>C	p.Q2442P	11:108200958-108200958
ATM	NM_000051	20404	c.7328G>A	p.R2443Q	11:108200961-108200961
ATM	NM_000051	21323	c.1009C>T	p.R337C	11:108117798-108117798
ATM	NM_000051	21624	c.9139C>T	p.R3047*	11:108236203-108236203
ATM	NM_000051	21626	c.9023G>A	p.R3008H	11:108236087-108236087
ATM	NM_000051	21636	c.8084G>C	p.G2695A	11:108205769-108205769
ATM	NM_000051	21642	c.9022C>T	p.R3008C	11:108236086-108236086
ATM	NM_000051	21679	c.8663T>C	p.I2888T	11:108218084-108218084
ATM	NM_000051	21825	c.1229T>C	p.V410A	11:108119823-108119823
ATM	NM_000051	21826	c.2572T>C	p.F858L	11:108138003-108138003
ATM	NM_000051	21918	c.5224G>C	p.A1742P	11:108172421-108172421
ATM	NM_000051	21919	c.5041A>G	p.I1681V	11:108170476-108170476
ATM	NM_000051	21920	c.5044G>T	p.D1682Y	11:108170479-108170479
ATM	NM_000051	21922	c.5821G>C	p.V1941L	11:108180945-108180945
ATM	NM_000051	21924	c.1058_1059delGT	p.C353fs*5	11:108117847-108117848
ATM	NM_000051	21930	c.8839A>T	p.T2947S	11:108225590-108225590
ATM	NM_000051	21931	c.1009C>A	p.R337S	11:108117798-108117798
ATM	NM_000051	22481	c.8174A>T	p.D2725V	11:108206594-108206594
ATM	NM_000051	22485	c.8668C>G	p.L2890V	11:108218089-108218089
ATM	NM_000051	22499	c.1810C>T	p.P604S	11:108123551-108123551
ATM	NM_000051	22507	c.3925G>A	p.A1309T	11:108155132-108155132
BRAF	NM_004333	1111	c.1390G>C	p.G464R	7:140481418-140481418
BRAF	NM_004333	1112	c.1396G>C	p.G466R	7:140481412-140481412
BRAF	NM_004333	1113	c.1405_1407GGA>AGC	p.G469S	7:140481401-140481403
BRAF	NM_004333	1115	c.1746A>G	p.I582M	7:140453189-140453189
BRAF	NM_004333	1116	c.1749T>C	p.F583F	7:140453186-140453186
BRAF	NM_004333	1117	c.1752T>C	p.L584L	7:140453183-140453183
BRAF	NM_004333	1118	c.1758A>G	p.E586E	7:140453177-140453177
BRAF	NM_004333	1119	c.1776A>G	p.I592M	7:140453159-140453159
BRAF	NM_004333	1120	c.1774A>G	p.I592V	7:140453161-140453161
BRAF	NM_004333	1121	c.1782T>A	p.D594E	7:140453153-140453153
BRAF	NM_004333	1123	c.1784T>C	p.F595S	7:140453151-140453151
BRAF	NM_004333	1124	c.1791A>G	p.L597L	7:140453144-140453144
BRAF	NM_004333	1125	c.1790T>A	p.L597Q	7:140453145-140453145
BRAF	NM_004333	1126	c.1789_1790CT>TC	p.L597S	7:140453145-140453146
BRAF	NM_004333	1127	c.1797_1799AGT>GAG	p.V600R	7:140453136-140453138
BRAF	NM_004333	1128	c.1797_1797A>TACTACG	p.T599_V600insTT	7:140453138-140453138
BRAF	NM_004333	1130	c.1798G>A	p.V600M	7:140453137-140453137
BRAF	NM_004333	1132	c.1803A>C	p.K601N	7:140453132-140453132
BRAF	NM_004333	1133	c.1799_1801delTGA	p.V600_K601>E	7:140453134-140453136
BRAF	NM_004333	1134	c.1810T>G	p.W604G	7:140453125-140453125
BRAF	NM_004333	1135	c.1813_1814AG>TT	p.S605F	7:140453121-140453122
BRAF	NM_004333	1136	c.1814G>A	p.S605N	7:140453121-140453121
BRAF	NM_004333	1137	c.1817G>A	p.G606E	7:140453118-140453118
BRAF	NM_004333	1138	c.1823A>G	p.H608R	7:140453112-140453112
BRAF	NM_004333	144982	c.1797_1798insACA	p.T599_V600insT	7:140453137-140453138
BRAF	NM_004333	18443	c.1799T>C	p.V600A	7:140453136-140453136
BRAF	NM_004333	21492	c.1357C>A	p.P453T	7:140481451-140481451
BRAF	NM_004333	21542	c.1813A>G	p.S605G	7:140453122-140453122
BRAF	NM_004333	21549	c.1793C>T	p.A598V	7:140453142-140453142
BRAF	NM_004333	21609	c.1761C>A	p.D587E	7:140453174-140453174
BRAF	NM_004333	21612	c.1783T>C	p.F595L	7:140453152-140453152
BRAF	NM_004333	219798	c.1798G>C	p.V600L	7:140453137-140453137
BRAF	NM_004333	24642	c.1411G>T	p.V471F	7:140481397-140481397
BRAF	NM_004333	249889	c.1798_1799GT>CA	p.V600Q	7:140453136-140453137
BRAF	NM_004333	26506	c.1787G>A	p.G596D	7:140453148-140453148
BRAF	NM_004333	26625	c.1794_1795insGTT	p.A598_T599insV	7:140453140-140453141
BRAF	NM_004333	27639	c.1780G>A	p.D594N	7:140453155-140453155
BRAF	NM_004333	27912	c.1405_1407GGA>AGT	p.G469S	7:140481401-140481403
BRAF	NM_004333	28010	c.1750C>T	p.L584F	7:140453185-140453185
BRAF	NM_004333	30594	c.1801_1803delAAA	p.K601del	7:140453132-140453134
BRAF	NM_004333	30730	c.1796_1797insTAC	p.T599_V600insT	7:140453138-140453139
BRAF	NM_004333	33729	c.1807C>T	p.R603*	7:140453128-140453128
BRAF	NM_004333	33808	c.1798G>T	p.V600L	7:140453137-140453137
BRAF	NM_004333	447	c.1385G>T	p.R462I	7:140481423-140481423
BRAF	NM_004333	449	c.1391G>A	p.G464E	7:140481417-140481417
BRAF	NM_004333	450	c.1391G>T	p.G464V	7:140481417-140481417
BRAF	NM_004333	451	c.1397G>T	p.G466V	7:140481411-140481411
BRAF	NM_004333	452	c.1397G>C	p.G466A	7:140481411-140481411
BRAF	NM_004333	453	c.1397G>A	p.G466E	7:140481411-140481411
BRAF	NM_004333	455	c.1405G>C	p.G469R	7:140481403-140481403
BRAF	NM_004333	457	c.1405G>A	p.G469R	7:140481403-140481403
BRAF	NM_004333	458	c.1405_1406GG>TC	p.G469S	7:140481402-140481403
BRAF	NM_004333	459	c.1406G>T	p.G469V	7:140481402-140481402
BRAF	NM_004333	460	c.1406G>C	p.G469A	7:140481402-140481402
BRAF	NM_004333	461	c.1406G>A	p.G469E	7:140481402-140481402
BRAF	NM_004333	462	c.1742A>G	p.N581S	7:140453193-140453193
BRAF	NM_004333	463	c.1756G>A	p.E586K	7:140453179-140453179
BRAF	NM_004333	464	c.1760A>C	p.D587A	7:140453175-140453175
BRAF	NM_004333	465	c.1761C>G	p.D587E	7:140453174-140453174
BRAF	NM_004333	466	c.1781A>T	p.D594V	7:140453154-140453154
BRAF	NM_004333	467	c.1781A>G	p.D594G	7:140453154-140453154
BRAF	NM_004333	468	c.1785T>G	p.F595L	7:140453150-140453150
BRAF	NM_004333	469	c.1786G>C	p.G596R	7:140453149-140453149
BRAF	NM_004333	470	c.1789C>G	p.L597V	7:140453146-140453146
BRAF	NM_004333	471	c.1790T>G	p.L597R	7:140453145-140453145
BRAF	NM_004333	472	c.1796C>T	p.T599I	7:140453139-140453139
BRAF	NM_004333	473	c.1798_1799GT>AA	p.V600K	7:140453136-140453137
BRAF	NM_004333	474	c.1798_1799GT>AG	p.V600R	7:140453136-140453137
BRAF	NM_004333	475	c.1799_1800TG>AA	p.V600E	7:140453135-140453136
BRAF	NM_004333	476	c.1799T>A	p.V600E	7:140453136-140453136
BRAF	NM_004333	477	c.1799_1800TG>AT	p.V600D	7:140453135-140453136
BRAF	NM_004333	478	c.1801A>G	p.K601E	7:140453134-140453134
BRAF	NM_004333	53198	c.1785T>A	p.F595L	7:140453150-140453150
BRAF	NM_004333	6137	c.1799T>G	p.V600G	7:140453136-140453136
BRAF	NM_004333	6262	c.1330C>T	p.R444W	7:140481478-140481478
BRAF	NM_004333	6265	c.1803A>T	p.K601N	7:140453132-140453132
BRAF	NM_004333	6267	c.1808_1810delGAT	p.W604del	7:140453125-140453127
CDH1	NM_004360.2	19747	c.1057G>T	p.E353*	16:68846086-68846086
CDH1	NM_004360.2	19748	c.1108G>C	p.D370H	16:68846137-68846137
CDH1	NM_004360.2	19750	c.1204G>A	p.D402N	16:68847282-68847282
CDH1	NM_004360.2	19751	c.1027delC	p.L343fs*13	16:68846056-68846056
CDH1	NM_004360.2	19753	c.1009-1G>A	p.?	16:68846037-68846037
CDH1	NM_004360.2	19761	c.1196_1199delCTGA	p.T399fs*17	16:68847274-68847277
CDH1	NM_004360.2	28934	c.240_241insGGTG	p.V82fs*13	16:68835649-68835650
CDKN2A	NM_000077	12468	c.236C>T	p.T79I	9:21971122-21971122
CDKN2A	NM_000077	12469	c.244G>A	p.V82M	9:21971114-21971114
CDKN2A	NM_000077	12473	c.172C>T	p.R58*	9:21971186-21971186
CDKN2A	NM_000077	12475	c.238C>T	p.R80*	9:21971120-21971120
CDKN2A	NM_000077	12476	c.341C>T	p.P114L	9:21971017-21971017
CDKN2A	NM_000077	12479	c.358G>T	p.E120*	9:21971000-21971000
CDKN2A	NM_000077	12480	c.239G>A	p.R80Q	9:21971119-21971119
CDKN2A	NM_000077	12481	c.329G>A	p.W110*	9:21971029-21971029
CDKN2A	NM_000077	12484	c.322G>A	p.D108N	9:21971036-21971036
CDKN2A	NM_000077	12490	c.224C>T	p.P75L	9:21971134-21971134
CDKN2A	NM_000077	12491	c.318G>A	p.V106V	9:21971040-21971040
CDKN2A	NM_000077	12493	c.303G>A	p.G101G	9:21971055-21971055
CDKN2A	NM_000077	12494	c.248A>C	p.H83P	9:21971110-21971110
CDKN2A	NM_000077	12501	c.365G>A	p.G122D	9:21970993-21970993
CDKN2A	NM_000077	12502	c.305C>A	p.A102E	9:21971053-21971053
CDKN2A	NM_000077	12503	c.334C>G	p.R112G	9:21971024-21971024
CDKN2A	NM_000077	12504	c.247C>T	p.H83Y	9:21971111-21971111
CDKN2A	NM_000077	12509	c.220G>T	p.D74Y	9:21971138-21971138
CDKN2A	NM_000077	12511	c.242C>A	p.P81H	9:21971116-21971116
CDKN2A	NM_000077	12513	c.298G>T	p.A100S	9:21971060-21971060
CDKN2A	NM_000077	12518	c.233_234delTC	p.L78fs*41	9:21971124-21971125
CDKN2A	NM_000077	12537	c.151-1G>T	p.?	9:21971208-21971208
CDKN2A	NM_000077	12539	c.151-2A>C	p.?	9:21971209-21971209
CDKN2A	NM_000077	12544	c.243_244insT	p.P81fs*38	9:21971114-21971115
CDKN2A	NM_000077	12547	c.330G>A	p.W110*	9:21971028-21971028
CDKN2A	NM_000077	12731	c.171_172CC>TT	p.R58*	9:21971186-21971187
CDKN2A	NM_000077	12739	c.222C>T	p.D74D	9:21971136-21971136
CDKN2A	NM_000077	12741	c.392G>A	p.R131H	9:21970966-21970966
CDKN2A	NM_000077	12746	c.199G>A	p.G67S	9:21971159-21971159
CDKN2A	NM_000077	12748	c.382C>T	p.R128W	9:21970976-21970976
CDKN2A	NM_000077	12749	c.204G>A	p.A68A	9:21971154-21971154
CDKN2A	NM_000077	12758	c.192G>A	p.L64L	9:21971166-21971166
CDKN2A	NM_000077	13221	c.387C>G	p.Y129*	9:21970971-21970971
CDKN2A	NM_000077	13222	c.151-2A>T	p.?	9:21971209-21971209
CDKN2A	NM_000077	13223	c.151-1G>A	p.?	9:21971208-21971208
CDKN2A	NM_000077	13224	c.242C>T	p.P81L	9:21971116-21971116
CDKN2A	NM_000077	13227	c.343G>T	p.V115L	9:21971015-21971015
CDKN2A	NM_000077	13252	c.170C>T	p.A57V	9:21971188-21971188
CDKN2A	NM_000077	13254	c.313delG	p.D105fs*41	9:21971045-21971045
CDKN2A	NM_000077	13274	c.251A>G	p.D84G	9:21971107-21971107
CDKN2A	NM_000077	13276	c.152T>C	p.V51A	9:21971206-21971206
CDKN2A	NM_000077	13280	c.200G>T	p.G67V	9:21971158-21971158
CDKN2A	NM_000077	13281	c.205G>T	p.E69*	9:21971153-21971153
CDKN2A	NM_000077	13289	c.231_232delTC	p.L78fs*41	9:21971126-21971127
CDKN2A	NM_000077	13294	c.376G>T	p.V126F	9:21970982-21970982
CDKN2A	NM_000077	13295	c.251A>T	p.D84V	9:21971107-21971107
CDKN2A	NM_000077	13296	c.358G>A	p.E120K	9:21971000-21971000
CDKN2A	NM_000077	13297	c.249_250insTT	p.D84fs*63	9:21971108-21971109
CDKN2A	NM_000077	13298	c.394G>C	p.A132P	9:21970964-21970964
CDKN2A	NM_000077	13299	c.250G>T	p.D84Y	9:21971108-21971108
CDKN2A	NM_000077	13300	c.355G>T	p.E119*	9:21971003-21971003
CDKN2A	NM_000077	13436	c.155T>A	p.M52K	9:21971203-21971203
CDKN2A	NM_000077	13440	c.203C>T	p.A68V	9:21971155-21971155
CDKN2A	NM_000077	13463	c.369T>A	p.H123Q	9:21970989-21970989
CDKN2A	NM_000077	13474	c.220G>A	p.D74N	9:21971138-21971138
CDKN2A	NM_000077	13486	c.181G>T	p.E61*	9:21971177-21971177
CDKN2A	NM_000077	13488	c.250G>A	p.D84N	9:21971108-21971108
CDKN2A	NM_000077	13489	c.322G>T	p.D108Y	9:21971036-21971036
CDKN2A	NM_000077	13491	c.232_233delCT	p.L78fs*41	9:21971125-21971126
CDKN2A	NM_000077	13493	c.174_189del16	p.V59fs*82	9:21971169-21971184
CDKN2A	NM_000077	13494	c.160_173del14	p.M54fs*61	9:21971185-21971198
CDKN2A	NM_000077	13496	c.151G>A	p.V51I	9:21971207-21971207
CDKN2A	NM_000077	13504	c.188T>C	p.L63P	9:21971170-21971170
CDKN2A	NM_000077	13505	c.316G>A	p.V106M	9:21971042-21971042
CDKN2A	NM_000077	13520	c.322G>C	p.D108H	9:21971036-21971036
CDKN2A	NM_000077	13524	c.237_238CC>TT	p.R80*	9:21971120-21971121
CDKN2A	NM_000077	13531	c.151-1G>A	p.?	9:21971208-21971208
CDKN2A	NM_000077	13534	c.373G>A	p.D125N	9:21970985-21970985
CDKN2A	NM_000077	13540	c.355G>C	p.E119Q	9:21971003-21971003
CDKN2A	NM_000077	13546	c.221A>T	p.D74V	9:21971137-21971137
CDKN2A	NM_000077	13548	c.364G>A	p.G122S	9:21970994-21970994
CDKN2A	NM_000077	13567	c.216C>A	p.C72*	9:21971142-21971142
CDKN2A	NM_000077	13568	c.225delC	p.A76fs*70	9:21971133-21971133
CDKN2A	NM_000077	13604	c.202G>A	p.A68T	9:21971156-21971156
CDKN2A	NM_000077	13607	c.310delC	p.L104fs*42	9:21971048-21971048
CDKN2A	NM_000077	13608	c.371G>A	p.R124H	9:21970987-21970987
CDKN2A	NM_000077	13613	c.250G>C	p.D84H	9:21971108-21971108
CDKN2A	NM_000077	13619	c.363delG	p.G122fs*24	9:21970995-21970995
CDKN2A	NM_000077	13633	c.386A>G	p.Y129C	9:21970972-21970972
CDKN2A	NM_000077	13642	c.228_229insT	p.T77fs*43	9:21971129-21971130
CDKN2A	NM_000077	13645	c.366C>A	p.G122G	9:21970992-21970992
CDKN2A	NM_000077	13675	c.305C>T	p.A102V	9:21971053-21971053
CDKN2A	NM_000077	13713	c.340C>T	p.P114S	9:21971018-21971018
CDKN2A	NM_000077	13717	c.206A>T	p.E69V	9:21971152-21971152
CDKN2A	NM_000077	13754	c.157_174del18	p.M53_R58del	9:21971184-21971201
CDKN2A	NM_000077	13766	c.227C>T	p.A76V	9:21971131-21971131
CDKN2A	NM_000077	13779	c.160_161insA	p.M54fs*66	9:21971197-21971198
CDKN2A	NM_000077	13782	c.187C>G	p.L63V	9:21971171-21971171
CDKN2A	NM_000077	13803	c.230_231delCT	p.L78fs*41	9:21971127-21971128
CDKN2A	NM_000077	13807	c.346G>T	p.D116Y	9:21971012-21971012
CDKN2A	NM_000077	13815	c.209C>T	p.P70L	9:21971149-21971149
CDKN2A	NM_000077	13827	c.378C>T	p.V126V	9:21970980-21970980
CDKN2A	NM_000077	13830	c.341C>A	p.P114H	9:21971017-21971017
CDKN2A	NM_000077	13965	c.156G>C	p.M52I	9:21971202-21971202
CDKN2A	NM_000077	13972	c.194T>C	p.L65P	9:21971164-21971164
CDKN2A	NM_000077	14253	c.197A>G	p.H66R	9:21971161-21971161
CDKN2A	NM_000077	14254	c.151-4G>C	p.?	9:21971211-21971211
CDKN2A	NM_000077	22559	c.169G>C	p.A57P	9:21971189-21971189
CDKN2A	NM_000077	22560	c.179C>T	p.A60V	9:21971179-21971179
CDKN2A	NM_000077	22561	c.213C>A	p.N71K	9:21971145-21971145
CDKN2A	NM_000077	28562	c.387C>A	p.Y129*	9:21970971-21970971
CDKN2A	NM_000077	28675	c.389T>C	p.L130P	9:21970969-21970969
CDKN2A	NM_000077	33797	c.370delC	p.R124fs*22	9:21970988-21970988
CDKN2A	NM_000077	33799	c.389T>G	p.L130R	9:21970969-21970969
CDKN2A	NM_000077	33800	c.390G>A	p.L130L	9:21970968-21970968
CDKN2A	NM_000077	33802	c.396G>A	p.A132A	9:21970962-21970962
CDKN2A_ENST00000361570	ENST00000361570_v62	99935	c.404C>T	p.P135L	9:21971120-21971120
CDKN2A_ENST00000446177	ENST00000446177	99191	c.238C>T	p.R80*	9:21971120-21971120
CSF1R	NM_005211	946	c.902T>A	p.L301*	5:149453044-149453044
CSF1R	NM_005211	947	c.2906A>G	p.Y969C	5:149433645-149433645
CSF1R	NM_005211	948	c.2906A>T	p.Y969F	5:149433645-149433645
CSF1R	NM_005211	949	c.2907T>G	p.Y969*	5:149433644-149433644
CSF1R	NM_005211	951	c.2905T>A	p.Y969N	5:149433646-149433646
CSF1R	NM_005211	952	c.2905T>C	p.Y969H	5:149433646-149433646
CSF1R	NM_005211	954	c.902T>C	p.L301S	5:149453044-149453044
CSF1R	NM_005211	955	c.2907T>A	p.Y969*	5:149433644-149433644
CTNNB1	NM_001904	13168	c.104T>C	p.I35T	3:41266107-41266107
CTNNB1	NM_001904	13175	c.138G>A	p.L46L	3:41266141-41266141
CTNNB1	NM_001904	14256	c.73_96del24	p.WQQQSYLD25?	3:41266076-41266099
CTNNB1	NM_001904	17661	c.130C>G	p.P44A	3:41266133-41266133
CTNNB1	NM_001904	17941	c.67A>G	p.S23G	3:41266070-41266070
CTNNB1	NM_001904	22566	c.64G>A	p.V22I	3:41266067-41266067
CTNNB1	NM_001904	24746	c.112_114GGT>CCC	p.G38P	3:41266115-41266117
CTNNB1	NM_001904	27378	c.107A>G	p.H36R	3:41266110-41266110
CTNNB1	NM_001904	29289	c.125_126delCA	p.T42fs*7	3:41266128-41266129
CTNNB1	NM_001904	34125	c.90C>G	p.Y30*	3:41266093-41266093
CTNNB1	NM_001904	49161	c.43G>A	p.E15K	3:41266046-41266046
CTNNB1	NM_001904	5661	c.94G>T	p.D32Y	3:41266097-41266097
CTNNB1	NM_001904	5662	c.110C>T	p.S37F	3:41266113-41266113
CTNNB1	NM_001904	5663	c.133T>C	p.S45P	3:41266136-41266136
CTNNB1	NM_001904	5664	c.121A>G	p.T41A	3:41266124-41266124
CTNNB1	NM_001904	5666	c.110C>A	p.S37Y	3:41266113-41266113
CTNNB1	NM_001904	5667	c.134C>T	p.S45F	3:41266137-41266137
CTNNB1	NM_001904	5668	c.94G>C	p.D32H	3:41266097-41266097
CTNNB1	NM_001904	5669	c.98C>T	p.S33F	3:41266101-41266101
CTNNB1	NM_001904	5670	c.101G>T	p.G34V	3:41266104-41266104
CTNNB1	NM_001904	5671	c.101G>A	p.G34E	3:41266104-41266104
CTNNB1	NM_001904	5672	c.94G>A	p.D32N	3:41266097-41266097
CTNNB1	NM_001904	5673	c.98C>A	p.S33Y	3:41266101-41266101
CTNNB1	NM_001904	5674	c.104T>G	p.I35S	3:41266107-41266107
CTNNB1	NM_001904	5675	c.109T>G	p.S37A	3:41266112-41266112
CTNNB1	NM_001904	5676	c.122C>T	p.T41I	3:41266125-41266125
CTNNB1	NM_001904	5677	c.98C>G	p.S33C	3:41266101-41266101
CTNNB1	NM_001904	5678	c.107A>C	p.H36P	3:41266110-41266110
CTNNB1	NM_001904	5679	c.110C>G	p.S37C	3:41266113-41266113
CTNNB1	NM_001904	5681	c.95A>G	p.D32G	3:41266098-41266098
CTNNB1	NM_001904	5682	c.97T>C	p.S33P	3:41266100-41266100
CTNNB1	NM_001904	5683	c.97T>G	p.S33A	3:41266100-41266100
CTNNB1	NM_001904	5684	c.100G>C	p.G34R	3:41266103-41266103
CTNNB1	NM_001904	5685	c.133T>G	p.S45A	3:41266136-41266136
CTNNB1	NM_001904	5686	c.100G>A	p.G34R	3:41266103-41266103
CTNNB1	NM_001904	5687	c.109T>C	p.S37P	3:41266112-41266112
CTNNB1	NM_001904	5688	c.121A>C	p.T41P	3:41266124-41266124
CTNNB1	NM_001904	5689	c.134C>G	p.S45C	3:41266137-41266137
CTNNB1	NM_001904	5690	c.95A>C	p.D32A	3:41266098-41266098
CTNNB1	NM_001904	5691	c.95A>T	p.D32V	3:41266098-41266098
CTNNB1	NM_001904	5692	c.134C>A	p.S45Y	3:41266137-41266137
CTNNB1	NM_001904	5694	c.86C>T	p.S29F	3:41266089-41266089
CTNNB1	NM_001904	5696	c.125C>T	p.T42I	3:41266128-41266128
CTNNB1	NM_001904	5699	c.128C>T	p.A43V	3:41266131-41266131
CTNNB1	NM_001904	5701	c.122C>G	p.T41S	3:41266125-41266125
CTNNB1	NM_001904	5702	c.59C>T	p.A20V	3:41266062-41266062
CTNNB1	NM_001904	5703	c.106C>T	p.H36Y	3:41266109-41266109
CTNNB1	NM_001904	5704	c.130C>T	p.P44S	3:41266133-41266133
CTNNB1	NM_001904	5706	c.65T>C	p.V22A	3:41266068-41266068
CTNNB1	NM_001904	5708	c.119C>T	p.T40I	3:41266122-41266122
CTNNB1	NM_001904	5713	c.113G>A	p.G38D	3:41266116-41266116
CTNNB1	NM_001904	5714	c.67A>C	p.S23R	3:41266070-41266070
CTNNB1	NM_001904	5716	c.121A>T	p.T41S	3:41266124-41266124
CTNNB1	NM_001904	5717	c.123C>T	p.T41T	3:41266126-41266126
CTNNB1	NM_001904	5721	c.91C>T	p.L31L	3:41266094-41266094
CTNNB1	NM_001904	5730	c.122C>A	p.T41N	3:41266125-41266125
CTNNB1	NM_001904	5732	c.125C>G	p.T42R	3:41266128-41266128
CTNNB1	NM_001904	5738	c.61G>A	p.A21T	3:41266064-41266064
CTNNB1	NM_001904	5744	c.127G>C	p.A43P	3:41266130-41266130
CTNNB1	NM_001904	5747	c.37G>A	p.A13T	3:41266040-41266040
CTNNB1	NM_001904	5749	c.74G>T	p.W25L	3:41266077-41266077
CTNNB1	NM_001904	5753	c.116C>G	p.A39G	3:41266119-41266119
CTNNB1	NM_001904	5758	c.127G>A	p.A43T	3:41266130-41266130
CTNNB1	NM_001904	5761	c.131C>T	p.P44L	3:41266134-41266134
CTNNB1	NM_001904	5762	c.115G>A	p.A39T	3:41266118-41266118
CTNNB1	NM_001904	6050	c.64_114del51	p.V22_G38del	3:41266067-41266117
CTNNB1	NM_001904	6052	c.64_99del36	p.V22_S33del	3:41266067-41266102
CTNNB1	NM_001904	6057	c.67_99del33	p.S23_S33del	3:41266070-41266102
CTNNB1	NM_001904	6064	c.74_97del24	p.W25_D32del	3:41266077-41266100
CTNNB1	NM_001904	6076	c.88_99del12	p.Y30_S33del	3:41266091-41266102
CTNNB1	NM_001904	6098	c.97_98TC>CT	p.S33L	3:41266100-41266101
CTNNB1	NM_001904	6099	c.97_98TC>AA	p.S33N	3:41266100-41266101
CTNNB1	NM_001904	6140	c.120T>C	p.T40T	3:41266123-41266123
EGFR	NM_005228	12366	c.2572C>A	p.L858M	7:55259514-55259514
EGFR	NM_005228	12367	c.2237_2254del18	p.E746_S752>A	7:55242467-55242484
EGFR	NM_005228	12369	c.2240_2254del15	p.L747_T751del	7:55242470-55242484
EGFR	NM_005228	12370	c.2240_2257del18	p.L747_P753>S	7:55242470-55242487
EGFR	NM_005228	12371	c.2126A>T	p.E709V	7:55241678-55241678
EGFR	NM_005228	12373	c.2159C>T	p.S720F	7:55241711-55241711
EGFR	NM_005228	12374	c.2582T>G	p.L861R	7:55259524-55259524
EGFR	NM_005228	12377	c.2319_2320insCAC	p.H773_V774insH	7:55249021-55249022
EGFR	NM_005228	12378	c.2310_2311insGGT	p.D770_N771insG	7:55249012-55249013
EGFR	NM_005228	12382	c.2239_2248TTAAGAGAAG>C	p.L747_A750>P	7:55242469-55242478
EGFR	NM_005228	12383	c.2239_2251>C	p.L747_T751>P	7:55242469-55242481
EGFR	NM_005228	12384	c.2237_2255>T	p.E746_S752>V	7:55242467-55242485
EGFR	NM_005228	12386	c.2237_2252>T	p.E746_T751>V	7:55242467-55242482
EGFR	NM_005228	12427	c.2308_2309insGTT	p.D770>GY	7:55249010-55249011
EGFR	NM_005228	12428	c.2125_2127GAA>CAT	p.E709H	7:55241677-55241679
EGFR	NM_005228	12429	c.2573_2574TG>GT	p.L858R	7:55259515-55259516
EGFR	NM_005228	12675	c.2575G>A	p.A859T	7:55259517-55259517
EGFR	NM_005228	12678	c.2237_2251del15	p.E746_T751>A	7:55242467-55242481
EGFR	NM_005228	12728	c.2236_2253del18	p.E746_T751del	7:55242466-55242483
EGFR	NM_005228	12986	c.2429G>A	p.G810D	7:55249131-55249131
EGFR	NM_005228	12988	c.2125G>A	p.E709K	7:55241677-55241677
EGFR	NM_005228	13003	c.2310_2311insAAC	p.D770_N771insN	7:55249012-55249013
EGFR	NM_005228	13004	c.2310_2311insGGC	p.D770_N771insG	7:55249012-55249013
EGFR	NM_005228	13005	c.2318A>T	p.H773L	7:55249020-55249020
EGFR	NM_005228	13006	c.2320G>A	p.V774M	7:55249022-55249022
EGFR	NM_005228	13007	c.2335_2336GG>TT	p.G779F	7:55249037-55249038
EGFR	NM_005228	13008	c.2612C>G	p.A871G	7:55259554-55259554
EGFR	NM_005228	13009	c.2126A>G	p.E709G	7:55241678-55241678
EGFR	NM_005228	13180	c.2188C>T	p.L730F	7:55242418-55242418
EGFR	NM_005228	13181	c.2198C>T	p.P733L	7:55242428-55242428
EGFR	NM_005228	13182	c.2203G>A	p.G735S	7:55242433-55242433
EGFR	NM_005228	13183	c.2225T>C	p.V742A	7:55242455-55242455
EGFR	NM_005228	13184	c.2236G>A	p.E746K	7:55242466-55242466
EGFR	NM_005228	13185	c.2252C>T	p.T751I	7:55242482-55242482
EGFR	NM_005228	13186	c.2255C>A	p.S752Y	7:55242485-55242485
EGFR	NM_005228	13188	c.2281G>A	p.D761N	7:55242511-55242511
EGFR	NM_005228	13189	c.2351C>T	p.S784F	7:55249053-55249053
EGFR	NM_005228	13190	c.2375T>C	p.L792P	7:55249077-55249077
EGFR	NM_005228	13192	c.2428G>A	p.G810S	7:55249130-55249130
EGFR	NM_005228	13197	c.2590G>A	p.A864T	7:55259532-55259532
EGFR	NM_005228	13199	c.2618G>A	p.G873E	7:55259560-55259560
EGFR	NM_005228	133189	c.2236_2256del21	p.E746_S752del	7:55242466-55242486
EGFR	NM_005228	133197	c.2239_2257>T	p.L747_P753>S	7:55242469-55242487
EGFR	NM_005228	133207	c.2252_2275del24	p.T751_I759del	7:55242482-55242505
EGFR	NM_005228	13400	c.2457G>A	p.V819V	7:55249159-55249159
EGFR	NM_005228	13427	c.2126A>C	p.E709A	7:55241678-55241678
EGFR	NM_005228	13432	c.2193G>A	p.W731*	7:55242423-55242423
EGFR	NM_005228	13433	c.2318A>G	p.H773R	7:55249020-55249020
EGFR	NM_005228	13553	c.2572_2573CT>AG	p.L858R	7:55259514-55259515
EGFR	NM_005228	13556	c.2253_2276del24	p.S752_I759del	7:55242483-55242506
EGFR	NM_005228	13979	c.2170G>A	p.G724S	7:55241722-55241722
EGFR	NM_005228	14068	c.2308G>A	p.D770N	7:55249010-55249010
EGFR	NM_005228	14070	c.2588G>A	p.G863D	7:55259530-55259530
EGFR	NM_005228	14243	c.2234A>G	p.K745R	7:55242464-55242464
EGFR	NM_005228	17570	c.2222C>T	p.P741L	7:55242452-55242452
EGFR	NM_005228	18419	c.2200G>A	p.E734K	7:55242430-55242430
EGFR	NM_005228	18425	c.2156G>A	p.G719D	7:55241708-55241708
EGFR	NM_005228	18441	c.2154_2155GG>TT	p.G719C	7:55241706-55241707
EGFR	NM_005228	18442	c.2241_2244AAGA>CCCG	p.L747_R748>FP	7:55242471-55242474
EGFR	NM_005228	21683	c.323G>A	p.R108K	7:55211080-55211080
EGFR	NM_005228	21685	c.866C>A	p.A289D	7:55221822-55221822
EGFR	NM_005228	21686	c.865G>A	p.A289T	7:55221821-55221821
EGFR	NM_005228	21687	c.866C>T	p.A289V	7:55221822-55221822
EGFR	NM_005228	21689	c.1787C>T	p.P596L	7:55233037-55233037
EGFR	NM_005228	21690	c.1793G>T	p.G598V	7:55233043-55233043
EGFR	NM_005228	21984	c.2281G>T	p.D761Y	7:55242511-55242511
EGFR	NM_005228	22940	c.2327G>A	p.R776H	7:55249029-55249029
EGFR	NM_005228	22954	c.2324G>A	p.C775Y	7:55249026-55249026
EGFR	NM_005228	22992	c.2161G>A	p.G721S	7:55241713-55241713
EGFR	NM_005228	23571	c.2238_2252del15	p.L747_T751del	7:55242468-55242482
EGFR	NM_005228	24267	c.2239_2240TT>CC	p.L747P	7:55242469-55242470
EGFR	NM_005228	24869	c.2235_2252del18	p.E746_T751del	7:55242465-55242482
EGFR	NM_005228	26038	c.2233_2247del15	p.K745_E749del	7:55242463-55242477
EGFR	NM_005228	26129	c.2572C>T	p.L858L	7:55259514-55259514
EGFR	NM_005228	26438	c.2620G>A	p.G874S	7:55259562-55259562
EGFR	NM_005228	26445	c.2300C>T	p.A767V	7:55249002-55249002
EGFR	NM_005228	26509	c.2227G>A	p.A743T	7:55242457-55242457
EGFR	NM_005228	26704	c.2240T>C	p.L747S	7:55242470-55242470
EGFR	NM_005228	27041	c.2213T>G	p.V738G	7:55242443-55242443
EGFR	NM_005228	27042	c.2282A>G	p.D761G	7:55242512-55242512
EGFR	NM_005228	27110	c.2356G>A	p.V786M	7:55249058-55249058
EGFR	NM_005228	28508	c.2104G>T	p.A702S	7:55241656-55241656
EGFR	NM_005228	28510	c.2162G>C	p.G721A	7:55241714-55241714
EGFR	NM_005228	28511	c.2108T>C	p.L703P	7:55241660-55241660
EGFR	NM_005228	28513	c.2350T>C	p.S784P	7:55249052-55249052
EGFR	NM_005228	28517	c.2235_2246del12	p.E746_E749del	7:55242465-55242476
EGFR	NM_005228	28601	c.2135T>C	p.F712S	7:55241687-55241687
EGFR	NM_005228	28603	c.2293G>A	p.V765M	7:55248995-55248995
EGFR	NM_005228	28605	c.2611G>A	p.A871T	7:55259553-55259553
EGFR	NM_005228	28607	c.2603A>G	p.E868G	7:55259545-55259545
EGFR	NM_005228	28610	c.2441T>C	p.L814P	7:55249143-55249143
EGFR	NM_005228	29274	c.2254T>C	p.S752P	7:55242484-55242484
EGFR	NM_005228	33725	c.2609A>G	p.H870R	7:55259551-55259551
EGFR	NM_005228	41603	c.2134T>C	p.F712L	7:55241686-55241686
EGFR	NM_005228	41663	c.2462T>C	p.I821T	7:55249164-55249164
EGFR	NM_005228	41905	c.2092G>A	p.A698T	7:55241644-55241644
EGFR	NM_005228	48922	c.2311_2312insGCGTGGACA	p.D770_N771insSVD	7:55249013-55249014
EGFR	NM_005228	53194	c.2197C>T	p.P733S	7:55242427-55242427
EGFR	NM_005228	53292	c.2608C>T	p.H870Y	7:55259550-55259550
EGFR	NM_005228	6210	c.2240_2251del12	p.L747_T751>S	7:55242470-55242481
EGFR	NM_005228	6213	c.2582T>A	p.L861Q	7:55259524-55259524
EGFR	NM_005228	6218	c.2239_2247del9	p.L747_E749del	7:55242469-55242477
EGFR	NM_005228	6220	c.2238_2255del18	p.E746_S752>D	7:55242468-55242485
EGFR	NM_005228	6223	c.2235_2249del15	p.E746_A750del	7:55242465-55242479
EGFR	NM_005228	6224	c.2573T>G	p.L858R	7:55259515-55259515
EGFR	NM_005228	6225	c.2236_2250del15	p.E746_A750del	7:55242466-55242480
EGFR	NM_005228	6226	c.2326C>T	p.R776C	7:55249028-55249028
EGFR	NM_005228	6239	c.2156G>C	p.G719A	7:55241708-55241708
EGFR	NM_005228	6240	c.2369C>T	p.T790M	7:55249071-55249071
EGFR	NM_005228	6241	c.2303G>T	p.S768I	7:55249005-55249005
EGFR	NM_005228	6242	c.2305G>T	p.V769L	7:55249007-55249007
EGFR	NM_005228	6252	c.2155G>A	p.G719S	7:55241707-55241707
EGFR	NM_005228	6253	c.2155G>T	p.G719C	7:55241707-55241707
EGFR	NM_005228	6254	c.2239_2253del15	p.L747_T751del	7:55242469-55242483
EGFR	NM_005228	6255	c.2239_2256del18	p.L747_S752del	7:55242469-55242486
EGFR	NM_005228	6256	c.2254_2277del24	p.S752_I759del	7:55242484-55242507
EGFR	NM_005228	6268	c.2257C>T	p.P753S	7:55242487-55242487
EGFR	NM_005228	85993	c.2260A>G	p.K754E	7:55242490-55242490
EGFR	NM_005228	96856	c.2252_2276>A	p.T751_I759>N	7:55242482-55242506
EGFR	NM_005228	6219	c.2248G>C	p.A750P	7:55242478-55242478
EGFR	NM_005228	12376	c.2307_2308ins9	p.V769_D770insASV	7:55249009-55249010
EGFR	NM_005228	12381	c.2319_2320ins9	p.H773_V774insNPH	7:55249021-55249022
EGFR	NM_005228	13428	c.2311_2312ins9	p.D770_N771insSVD	7:55249013-55249014
ERBB2	NM_004448	12552	c.2326_2327insTTT	p.G776>VC	17:37880997-37880998
ERBB2	NM_004448	12553	c.2326_2327insTGT	p.G776>VC	17:37880997-37880998
ERBB2	NM_004448	13170	c.2305G>C	p.D769H	17:37880261-37880261
ERBB2	NM_004448	14060	c.2264T>C	p.L755S	17:37880220-37880220
ERBB2	NM_004448	14062	c.2329G>T	p.V777L	17:37881000-37881000
ERBB2	NM_004448	14064	c.2329G>A	p.V777M	17:37881000-37881000
ERBB2	NM_004448	14065	c.2524G>A	p.V842I	17:37881332-37881332
ERBB2	NM_004448	18609	c.2327G>T	p.G776V	17:37880998-37880998
ERBB2	NM_004448	21985	c.2632C>T	p.H878Y	17:37881440-37881440
ERBB2	NM_004448	26681	c.2333_2334insGGG	p.G778_S779insG	17:37881004-37881005
ERBB2	NM_004448	35496	c.2330T>C	p.V777A	17:37881001-37881001
ERBB2	NM_004448	51317	c.2301C>G	p.I767M	17:37880257-37880257
ERBB2	NM_004448	683	c.2263_2264TT>CC	p.L755P	17:37880219-37880220
ERBB2	NM_004448	685	c.2326G>A	p.G776S	17:37880997-37880997
ERBB2	NM_004448	681	c.2335_2336ins9	p.S779_P780insVGS	17:37881006-37881007
ERBB2	NM_004448	682	c.2322_2323ins12	p.M774_A775insAYVM	17:37880993-37880994
ERBB2	NM_004448	12556	c.2340_2341ins9	p.P780_Y781insGSP	17:37881011-37881012
ERBB2	NM_004448	12558	c.2325_2326ins12	p.A775_G776insYVMA	17:37880996-37880997
ERBB2	NM_004448	20959	c.2324_2325ins12	p.A775_G776insYVMA	17:37880995-37880996
ERBB4	NM_005235	108015	c.2806G>A	p.G936R	2:212288940-212288940
ERBB4	NM_005235	110095	c.1022C>T	p.S341L	2:212576877-212576877
ERBB4	NM_005235	12833	c.908C>A	p.S303Y	2:212578349-212578349
ERBB4	NM_005235	20392	c.419C>T	p.T140I	2:212812157-212812157
ERBB4	NM_005235	48361	c.2804A>T	p.K935I	2:212288942-212288942
ERBB4	NM_005235	48362	c.2791G>T	p.D931Y	2:212288955-212288955
ERBB4	NM_005235	48363	c.1853A>C	p.H618P	2:212530066-212530066
ERBB4	NM_005235	48364	c.1784A>T	p.D595V	2:212530135-212530135
ERBB4	NM_005235	48365	c.1042G>T	p.V348L	2:212576857-212576857
ERBB4	NM_005235	48366	c.916C>A	p.R306S	2:212578341-212578341
ERBB4	NM_005235	48367	c.854A>G	p.Y285C	2:212587147-212587147
ERBB4	NM_005235	48368	c.731C>G	p.T244R	2:212589811-212589811
ERBB4	NM_005235	48369	c.542A>G	p.N181S	2:212652764-212652764
EZH2	NM_004456.3	37028	c.1937A>T	p.Y646F	7:148508727-148508727
EZH2	NM_004456.3	37029	c.1937A>C	p.Y646S	7:148508727-148508727
EZH2	NM_004456.3	37030	c.1936T>C	p.Y646H	7:148508728-148508728
EZH2	NM_004456.3	37031	c.1936T>A	p.Y646N	7:148508728-148508728
EZH2	NM_004456.3	37032	c.1937A>G	p.Y646C	7:148508727-148508727
EZH2	NM_004456.3	37033	c.1920T>A	p.N640K	7:148508744-148508744
EZH2	NM_004456.3	88179	c.1907C>T	p.P636L	7:148508757-148508757
EZH2_ENST00000350995	ENST00000350995	139744	c.1804T>A	p.Y602N	7:148508728-148508728
EZH2_ENST00000350995	ENST00000350995	220730	c.1805A>C	p.Y602S	7:148508727-148508727
EZH2_ENST00000350995	ENST00000350995	220731	c.1805A>T	p.Y602F	7:148508727-148508727
EZH2_ENST00000350995	ENST00000350995	220732	c.1804T>C	p.Y602H	7:148508728-148508728
FBXW7	NM_033632.1	133115	c.1393_1394CG>TA	p.R465Y	4:153249384-153249385
FBXW7	NM_033632.1	22932	c.1393C>T	p.R465C	4:153249385-153249385
FBXW7	NM_033632.1	22965	c.1394G>A	p.R465H	4:153249384-153249384
FBXW7	NM_033632.1	22971	c.832C>T	p.R278*	4:153258983-153258983
FBXW7	NM_033632.1	22973	c.1177C>T	p.R393*	4:153250883-153250883
FBXW7	NM_033632.1	22974	c.1436G>A	p.R479Q	4:153247366-153247366
FBXW7	NM_033632.1	22975	c.1513C>T	p.R505C	4:153247289-153247289
FBXW7	NM_033632.1	22979	c.1745C>T	p.S582L	4:153245446-153245446
FBXW7	NM_033632.1	23000	c.1514G>T	p.R505L	4:153247288-153247288
FBXW7	NM_033632.1	25812	c.1514G>A	p.R505H	4:153247288-153247288
FBXW7	NM_033632.1	27055	c.1510G>A	p.V504I	4:153247292-153247292
FBXW7	NM_033632.1	33762	c.1394G>T	p.R465L	4:153249384-153249384
FBXW7	NM_033632.1	99604	c.1513C>G	p.R505G	4:153247289-153247289
FBXW7_ENST00000281708	ENST00000281708	108572	c.1513C>T	p.R505C	4:153247289-153247289
FBXW7_ENST00000281708	ENST00000281708	117310	c.1394G>A	p.R465H	4:153249384-153249384
FBXW7_ENST00000281708	ENST00000281708	170727	c.1393C>T	p.R465C	4:153249385-153249385
FBXW7_ENST00000281708	ENST00000281708	99606	c.1513C>G	p.R505G	4:153247289-153247289
FBXW7_ENST00000534231	ENST00000534231	108571	c.796C>T	p.R266C	4:153247289-153247289
FBXW7_ENST00000534231	ENST00000534231	117309	c.677G>A	p.R226H	4:153249384-153249384
FBXW7_ENST00000534231	ENST00000534231	170726	c.676C>T	p.R226C	4:153249385-153249385
FBXW7_ENST00000534231	ENST00000534231	99605	c.796C>G	p.R266G	4:153247289-153247289
FBXW7_NM_018315_2	NM_018315.2	117308	c.1154G>A	p.R385H	4:153249384-153249384
FBXW7_NM_018315_2	NM_018315.2	170725	c.1153C>T	p.R385C	4:153249385-153249385
FBXW7_NM_018315_2	NM_018315.2	74637	c.1273C>T	p.R425C	4:153247289-153247289
FBXW7_NM_018315_2	NM_018315.2	99603	c.1273C>G	p.R425G	4:153247289-153247289
FGFR1	NM_000604	12834	c.754C>A	p.P252T	8:38282209-38282209
FGFR1	NM_000604	601	c.374C>T	p.S125L	8:38285938-38285938
FGFR2	NM_000141.2	36901	c.929A>G	p.K310R	10:123279503-123279503
FGFR2	NM_000141.2	36902	c.1647T>G	p.N549K	10:123258034-123258034
FGFR2	NM_000141.2	36903	c.755C>G	p.S252W	10:123279677-123279677
FGFR2	NM_000141.2	36904	c.1124A>G	p.Y375C	10:123274794-123274794
FGFR2	NM_000141.2	36905	c.1115C>G	p.S372C	10:123274803-123274803
FGFR2	NM_000141.2	36906	c.1144T>C	p.C382R	10:123274774-123274774
FGFR2	NM_000141.2	36912	c.1647T>A	p.N549K	10:123258034-123258034
FGFR2	NM_000141.2	49170	c.758C>G	p.P253R	10:123279674-123279674
FGFR3	NM_000142	17461	c.1111A>T	p.S371C	4:1806092-1806092
FGFR3	NM_000142	24802	c.2089G>T	p.G697C	4:1808331-1808331
FGFR3	NM_000142	24842	c.1138G>A	p.G380R	4:1806119-1806119
FGFR3	NM_000142	29438	c.1921G>A	p.D641N	4:1807862-1807862
FGFR3	NM_000142	29446	c.753C>T	p.H251H	4:1803575-1803575
FGFR3	NM_000142	714	c.742C>T	p.R248C	4:1803564-1803564
FGFR3	NM_000142	715	c.746C>G	p.S249C	4:1803568-1803568
FGFR3	NM_000142	716	c.1108G>T	p.G370C	4:1806089-1806089
FGFR3	NM_000142	718	c.1118A>G	p.Y373C	4:1806099-1806099
FGFR3	NM_000142	719	c.1948A>G	p.K650E	4:1807889-1807889
FGFR3	NM_000142	720	c.1949A>T	p.K650M	4:1807890-1807890
FGFR3	NM_000142	721	c.1172C>A	p.A391E	4:1806153-1806153
FGFR3	NM_000142	722	c.1107G>T	p.A369A	4:1806088-1806088
FGFR3	NM_000142	724	c.1150T>C	p.F384L	4:1806131-1806131
FGFR3	NM_000142	726	c.1948A>C	p.K650Q	4:1807889-1807889
FGFR3	NM_000142	729	c.2381_2381T>GA	p.L794fs*23	4:1808949-1808949
FGFR3	NM_000142	731	c.1949A>C	p.K650T	4:1807890-1807890
FLT3	Z26652	158601	c.1782_1783insTCAGATAATGAGTACTTCTACGTTGATTTC	p.F594_R595insSDNEYFYVDF	13:28608273-28608274
FLT3	Z26652	158603	c.1797_1798insCCGGCTCCTCAGATAATGAGTACTTCTACGTTGATTTCAGAGAATATGAATATCGCC	p.Y599_D600insPAPQIMSTSTLISENMNIA	13:28608258-28608259
FLT3	Z26652	158605	c.1799_1800insATATGAATATGAATATGAATATGA	p.Y599_D600insEYEYEYEY	13:28608256-28608257
FLT3	Z26652	19522	c.1775T>C	p.V592A	13:28608281-28608281
FLT3	Z26652	19686	c.2508C>G	p.I836M	13:28592637-28592637
FLT3	Z26652	19692	c.2525A>G	p.Y842C	13:28592620-28592620
FLT3	Z26652	19836	c.2508_2510delCAT	p.I836del	13:28592635-28592637
FLT3	Z26652	24530	c.2506_2508ATC>TTT	p.I836F	13:28592637-28592639
FLT3	Z26652	24531	c.2509_2510AT>CC	p.M837P	13:28592635-28592636
FLT3	Z26652	25248	c.2492G>A	p.G831E	13:28592653-28592653
FLT3	Z26652	27650	c.2504A>C	p.D835A	13:28592641-28592641
FLT3	Z26652	27906	c.1796A>T	p.Y599F	13:28608260-28608260
FLT3	Z26652	28042	c.1352C>T	p.S451F	13:28610138-28610138
FLT3	Z26652	28044	c.1715A>G	p.Y572C	13:28608341-28608341
FLT3	Z26652	28047	c.2501G>A	p.R834Q	13:28592644-28592644
FLT3	Z26652	783	c.2503G>T	p.D835Y	13:28592642-28592642
FLT3	Z26652	784	c.2504A>T	p.D835V	13:28592641-28592641
FLT3	Z26652	785	c.2503G>C	p.D835H	13:28592642-28592642
FLT3	Z26652	786	c.2039C>T	p.A680V	13:28602329-28602329
FLT3	Z26652	787	c.2505T>A	p.D835E	13:28592640-28592640
FLT3	Z26652	788	c.2505T>G	p.D835E	13:28592640-28592640
FLT3	Z26652	789	c.2503G>A	p.D835N	13:28592642-28592642
FLT3	Z26652	796	c.2503_2505delGAT	p.D835del	13:28592640-28592642
FLT3	Z26652	797	c.2506_2508delATC	p.I836del	13:28592637-28592639
FLT3	Z26652	850	c.2520_2521insGGATCC	p.S840_N841insGS	13:28592624-28592625
FLT3	Z26652	19737	c.1803_1804ins81	p.L601_K602ins27	13:28608252-28608253
FLT3	Z26652	19790	c.1807_1808ins18	p.K602_W603insYEYDLK	13:28608248-28608249
FLT3	Z26652	27979	c.1788_1789ins36	p.E596_Y597ins12	13:28608267-28608268
FLT3	Z26652	28771	c.1811_1812ins30	p.W603_E604insDREYEYDLKW	13:28608244-28608245
FLT3	Z26652	28921	c.1798_1799ins45	p.Y599_D600ins15	13:28608257-28608258
GNA11	NM_002067.1	52969	c.626A>T	p.Q209L	19:3118942-3118942
GNA11	NM_002067.1	52970	c.626A>C	p.Q209P	19:3118942-3118942
GNA11	NM_002067.1	238583	c.625C>A	p.Q209K	19:3118941-3118941
GNA11	NM_002067.1	52971	c.626_627AG>TA	p.Q209L	19:3118942-3118943
GNA11	NM_002067.1	52972	c.626_627AG>TT	p.Q209L	19:3118942-3118943
GNAQ	NM_002072.2	28757	c.626A>T	p.Q209L	9:80409488-80409488
GNAQ	NM_002072.2	28758	c.626A>C	p.Q209P	9:80409488-80409488
GNAQ	NM_002072.2	28759	c.625_626CA>TT	p.Q209L	9:80409488-80409489
GNAQ	NM_002072.2	132932	c.625C>A	p.Q209K	9:80409489-80409489
GNAQ	NM_002072.2	28760	c.626A>G	p.Q209R	9:80409488-80409488
GNAQ	NM_002072.2	28770	c.627A>T	p.Q209H	9:80409487-80409487
GNAS	NM_000516.3	27887	c.601C>T	p.R201C	20:57484420-57484420
GNAS	NM_000516.3	27888	c.680A>T	p.Q227L	20:57484596-57484596
GNAS	NM_000516.3	27895	c.602G>A	p.R201H	20:57484421-57484421
GNAS	NM_000516.3	27896	c.680A>G	p.Q227R	20:57484596-57484596
GNAS	NM_000516.3	27899	c.601C>A	p.R201S	20:57484420-57484420
GNAS	NM_000516.3	27900	c.681G>T	p.Q227H	20:57484597-57484597
GNAS	NM_000516.3	192557	c.699G>T	p.K233N	20:57484615-57484615
GNAS	NM_000516.3	28618	c.679C>A	p.Q227K	20:57484595-57484595
GNAS	NM_000516	NOCOSMIC227	c.679C>G	p.Q227E	20:57484595-57484595
GNAS_ENST00000371100	ENST00000371100	123397	c.2530C>T	p.R844C	20:57484420-57484420
GNAS_ENST00000371100	ENST00000371100	94388	c.2531G>A	p.R844H	20:57484421-57484421
GNAS_ENST00000371100	ENST00000371100	192558	c.2628G>T	p.K876N	20:57484615-57484615
HNF1A	NM_000545.3	21471	c.617G>T	p.W206L	12:121431413-121431413
HNF1A	NM_000545.3	21477	c.817A>G	p.K273E	12:121432070-121432070
HNF1A	NM_000545.3	21478	c.618G>T	p.W206C	12:121431414-121431414
HNF1A	NM_000545.3	24692	c.787C>T	p.R263C	12:121432040-121432040
HNF1A	NM_000545.3	24900	c.632A>C	p.Q211P	12:121431428-121431428
HNF1A	NM_000545.3	24915	c.607C>T	p.R203C	12:121431403-121431403
HNF1A	NM_000545.3	24918	c.618G>C	p.W206C	12:121431414-121431414
HNF1A	NM_000545.3	24923	c.779C>T	p.T260M	12:121432032-121432032
HNF1A	NM_000545.3	24931	c.620G>A	p.G207D	12:121431416-121431416
HNF1A	NM_000545.3	24933	c.815G>A	p.R272H	12:121432068-121432068
HRAS	NM_005343	249860	c.81T>C	p.H27H	11:534242-534242
HRAS	NM_005343	33692	c.185A>G	p.E62G	11:533871-533871
HRAS	NM_005343	33695	c.182_183AG>GA	p.Q61R	11:533873-533874
HRAS	NM_005343	479	c.33C>T	p.A11A	11:534290-534290
HRAS	NM_005343	480	c.34G>A	p.G12S	11:534289-534289
HRAS	NM_005343	481	c.34G>T	p.G12C	11:534289-534289
HRAS	NM_005343	482	c.34G>C	p.G12R	11:534289-534289
HRAS	NM_005343	483	c.35G>T	p.G12V	11:534288-534288
HRAS	NM_005343	484	c.35G>A	p.G12D	11:534288-534288
HRAS	NM_005343	485	c.35G>C	p.G12A	11:534288-534288
HRAS	NM_005343	486	c.37G>C	p.G13R	11:534286-534286
HRAS	NM_005343	487	c.37G>A	p.G13S	11:534286-534286
HRAS	NM_005343	488	c.37G>T	p.G13C	11:534286-534286
HRAS	NM_005343	489	c.38G>T	p.G13V	11:534285-534285
HRAS	NM_005343	490	c.38G>A	p.G13D	11:534285-534285
HRAS	NM_005343	496	c.181C>A	p.Q61K	11:533875-533875
HRAS	NM_005343	498	c.182A>T	p.Q61L	11:533874-533874
HRAS	NM_005343	499	c.182A>G	p.Q61R	11:533874-533874
HRAS	NM_005343	500	c.182A>C	p.Q61P	11:533874-533874
HRAS	NM_005343	501	c.182_183AG>GT	p.Q61R	11:533873-533874
HRAS	NM_005343	502	c.183G>T	p.Q61H	11:533873-533873
HRAS	NM_005343	503	c.183G>C	p.Q61H	11:533873-533873
HRAS	NM_005343	52978	c.182_183AG>TA	p.Q61L	11:533873-533874
HRAS	NM_005343	52979	c.181_182CA>AG	p.Q61R	11:533874-533875
HRAS_ENST00000397594	ENST00000397594	123649	c.181C>A	p.Q61K	11:533875-533875
HRAS_ENST00000397594	ENST00000397594	99664	c.182A>T	p.Q61L	11:533874-533874
HRAS_ENST00000397594	ENST00000397594	99915	c.35G>A	p.G12D	11:534288-534288
IDH1	NM_005896.2	28746	c.395G>A	p.R132H	2:209113112-209113112
IDH1	NM_005896.2	28747	c.394C>T	p.R132C	2:209113113-209113113
IDH1	NM_005896.2	28748	c.394C>A	p.R132S	2:209113113-209113113
IDH1	NM_005896.2	28749	c.394C>G	p.R132G	2:209113113-209113113
IDH1	NM_005896.2	28750	c.395G>T	p.R132L	2:209113112-209113112
IDH1	NM_005896.2	86993	c.395_396GT>AC	p.R132H	2:209113111-209113112
IDH1	NM_005896.2	242544	c.356G>A	p.R119Q	2:209113151-209113151
IDH1	NM_005896.2	28751	c.394_395CG>GT	p.R132V	2:209113112-209113113
IDH1	NM_005896.2	51542	c.368G>A	p.G123E	2:209113139-209113139
IDH1	NM_005896.2	96532	c.390A>G	p.I130M	2:209113117-209113117
IDH1	NM_005896.2	96533	c.399T>A	p.H133Q	2:209113108-209113108
IDH1	NM_005896.2	96534	c.401C>A	p.A134D	2:209113106-209113106
IDH1	NM_005896.2	96922	c.367G>A	p.G123R	2:209113140-209113140
IDH1	NM_005896.2	97049	c.347A>G	p.N116S	2:209113160-209113160
IDH1	NM_005896	NOCOSMIC105	c.315C>T	p.G105G	2:209113192-209113192
IDH2	NM_002168.2	133672	c.516G>C	p.R172S	15:90631837-90631837
IDH2	NM_002168.2	33731	c.514A>G	p.R172G	15:90631839-90631839
IDH2	NM_002168.2	33732	c.515G>T	p.R172M	15:90631838-90631838
IDH2	NM_002168.2	33733	c.515G>A	p.R172K	15:90631838-90631838
IDH2	NM_002168.2	34039	c.514A>T	p.R172W	15:90631839-90631839
IDH2	NM_002168.2	34090	c.516G>T	p.R172S	15:90631837-90631837
IDH2	NM_002168.2	41590	c.419G>A	p.R140Q	15:90631934-90631934
IDH2	NM_002168.2	41875	c.419G>T	p.R140L	15:90631934-90631934
IDH2	NM_002168.2	41877	c.418C>T	p.R140W	15:90631935-90631935
IDH2	NM_002168.2	227366	c.415A>T	p.I139F	15:90631938-90631938
IDH2	NM_002168.2	86959	c.472C>A	p.P158T	15:90631881-90631881
IDH2	NM_002168.2	86960	c.512G>A	p.G171D	15:90631841-90631841
JAK2	ENST00000381652	12600	c.1849G>T	p.V617F	9:5073770-5073770
JAK2	ENST00000381652	25834	c.1848_1849TG>CT	p.V617F	9:5073769-5073770
JAK2	ENST00000381652	27063	c.1860C>A	p.D620E	9:5073781-5073781
JAK2	ENST00000381652	29118	c.1852T>C	p.C618R	9:5073773-5073773
JAK2	ENST00000381652	51411	c.1831T>G	p.L611V	9:5073752-5073752
JAK3	NM_000215	34196	c.420+28G>A	p.?	19:17954161-17954161
JAK3	NM_000215	34197	c.420+5G>A	p.?	19:17954184-17954184
JAK3	NM_000215	34213	c.2164G>A	p.V722I	19:17945696-17945696
JAK3	NM_000215	34214	c.1715C>T	p.A572V	19:17948009-17948009
JAK3	NM_000215	34215	c.1718C>T	p.A573V	19:17948006-17948006
JAK3	NM_000215	34216	c.394C>A	p.P132T	19:17954215-17954215
KDR	NM_002253	21091	c.743C>G	p.A248G	4:55980348-55980348
KDR	NM_002253	32294	c.2617G>A	p.G873R	4:55962507-55962507
KDR	NM_002253	32339	c.824G>T	p.R275L	4:55979623-55979623
KDR	NM_002253	48460	c.3629C>T	p.P1210L	4:55953807-55953807
KDR	NM_002253	48461	c.3434G>A	p.G1145E	4:55955111-55955111
KDR	NM_002253	48462	c.3418C>A	p.L1140M	4:55955127-55955127
KDR	NM_002253	48463	c.2951G>C	p.S984T	4:55960989-55960989
KDR	NM_002253	48464	c.2917G>T	p.A973S	4:55961023-55961023
KDR	NM_002253	48465	c.1426G>T	p.V476L	4:55972964-55972964
KDR	NM_002253	48875	c.3922G>T	p.G1308*	4:55946257-55946257
KDR	NM_002253	48977	c.4063_4065delCCT	p.P1355del	4:55946114-55946116
KIT	NM_000222	1145	c.153C>G	p.G51G	4:55561763-55561763
KIT	NM_000222	1146	c.154G>A	p.D52N	4:55561764-55561764
KIT	NM_000222	1155	c.1588G>A	p.V530I	4:55593431-55593431
KIT	NM_000222	1169	c.1651_1665del15	p.P551_V555del	4:55593585-55593599
KIT	NM_000222	1177	c.1653_1670del18	p.M552_W557del	4:55593587-55593604
KIT	NM_000222	1179	c.1654_1659delATGTAT	p.M552_Y553del	4:55593588-55593593
KIT	NM_000222	1180	c.1654_1671del18	p.M552_W557del	4:55593588-55593605
KIT	NM_000222	1181	c.1654_1662del9	p.M552_E554del	4:55593588-55593596
KIT	NM_000222	1183	c.1654A>C	p.M552L	4:55593588-55593588
KIT	NM_000222	1187	c.1656_1670del15	p.Y553_W557del	4:55593590-55593604
KIT	NM_000222	1189	c.1657_1668del12	p.Y553_Q556del	4:55593591-55593602
KIT	NM_000222	1190	c.1657_1674del18	p.Y553_K558del	4:55593591-55593608
KIT	NM_000222	1192	c.1660_1674del15	p.E554_K558del	4:55593594-55593608
KIT	NM_000222	1194	c.1662_1685del24	p.V555_E562del	4:55593596-55593619
KIT	NM_000222	1198	c.1663_1677del15	p.V555_V559del	4:55593597-55593611
KIT	NM_000222	1199	c.1663_1674del12	p.V555_K558del	4:55593597-55593608
KIT	NM_000222	1200	c.1663_1713del51	p.V555_I571del	4:55593597-55593647
KIT	NM_000222	1201	c.1663_1668delGTACAG	p.V555_Q556del	4:55593597-55593602
KIT	NM_000222	1202	c.1663_1680del18	p.V555_V560del	4:55593597-55593614
KIT	NM_000222	1203	c.1663_1719del57	p.V555_P573del	4:55593597-55593653
KIT	NM_000222	1204	c.1666_1680del15	p.Q556_V560del	4:55593600-55593614
KIT	NM_000222	1205	c.1666_1728del63	p.Q556_L576del	4:55593600-55593662
KIT	NM_000222	1210	c.1667_1672delAGTGGA	p.W557_K558del	4:55593601-55593606
KIT	NM_000222	1211	c.1668_1673delGTGGAA	p.W557_K558del	4:55593602-55593607
KIT	NM_000222	1213	c.1668_1679del12	p.Q556_V560>H	4:55593602-55593613
KIT	NM_000222	1216	c.1669T>A	p.W557R	4:55593603-55593603
KIT	NM_000222	1217	c.1669_1674delTGGAAG	p.W557_K558del	4:55593603-55593608
KIT	NM_000222	1218	c.1669_1677del9	p.W557_V559del	4:55593603-55593611
KIT	NM_000222	1219	c.1669T>C	p.W557R	4:55593603-55593603
KIT	NM_000222	1220	c.1669_1671delTGG	p.W557del	4:55593603-55593605
KIT	NM_000222	1221	c.1669T>G	p.W557G	4:55593603-55593603
KIT	NM_000222	1223	c.1669_1680del12	p.W557_V560del	4:55593603-55593614
KIT	NM_000222	1226	c.1670_1675delGGAAGG	p.W557_V559>F	4:55593604-55593609
KIT	NM_000222	1227	c.1670G>C	p.W557S	4:55593604-55593604
KIT	NM_000222	1229	c.1670_1717del48	p.W557_P573>S	4:55593604-55593651
KIT	NM_000222	1232	c.1671_1679del9	p.W557_V560>C	4:55593605-55593613
KIT	NM_000222	1233	c.1671_1676delGAAGGT	p.W557_V559>C	4:55593605-55593610
KIT	NM_000222	1234	c.1672_1680del9	p.K558_V560del	4:55593606-55593614
KIT	NM_000222	1235	c.1672_1677delAAGGTT	p.K558_V559del	4:55593606-55593611
KIT	NM_000222	1238	c.1672_1692del21	p.K558_N564del	4:55593606-55593626
KIT	NM_000222	1239	c.1672_1686del15	p.K558_E562del	4:55593606-55593620
KIT	NM_000222	1241	c.1673_1678delAGGTTG	p.K558_V560>I	4:55593607-55593612
KIT	NM_000222	1243	c.1674G>A	p.K558K	4:55593608-55593608
KIT	NM_000222	1245	c.1674_1674G>TCCT	p.K558>NP	4:55593608-55593608
KIT	NM_000222	1247	c.1675_1677delGTT	p.V559del	4:55593609-55593611
KIT	NM_000222	1248	c.1675_1680delGTTGTT	p.V559_V560del	4:55593609-55593614
KIT	NM_000222	1249	c.1675_1695del21	p.V559_G565del	4:55593609-55593629
KIT	NM_000222	1250	c.1675_1683del9	p.V559_E561del	4:55593609-55593617
KIT	NM_000222	1251	c.1675G>A	p.V559I	4:55593609-55593609
KIT	NM_000222	1252	c.1676T>A	p.V559D	4:55593610-55593610
KIT	NM_000222	1253	c.1676T>G	p.V559G	4:55593610-55593610
KIT	NM_000222	1254	c.1676_1684del9	p.V559_E561del	4:55593610-55593618
KIT	NM_000222	1255	c.1676T>C	p.V559A	4:55593610-55593610
KIT	NM_000222	1256	c.1678_1680delGTT	p.V560del	4:55593612-55593614
KIT	NM_000222	1257	c.1679T>A	p.V560D	4:55593613-55593613
KIT	NM_000222	1258	c.1679_1681delTTG	p.V560del	4:55593613-55593615
KIT	NM_000222	1260	c.1679T>G	p.V560G	4:55593613-55593613
KIT	NM_000222	1264	c.1681G>A	p.E561K	4:55593615-55593615
KIT	NM_000222	1265	c.1683G>A	p.E561E	4:55593617-55593617
KIT	NM_000222	12706	c.1961T>C	p.V654A	4:55594258-55594258
KIT	NM_000222	12708	c.2009C>T	p.T670I	4:55595519-55595519
KIT	NM_000222	12709	c.2460T>A	p.D820E	4:55599334-55599334
KIT	NM_000222	1270	c.1690_1728del39	p.N564_L576del	4:55593624-55593662
KIT	NM_000222	12710	c.2458G>T	p.D820Y	4:55599332-55599332
KIT	NM_000222	12711	c.2447A>G	p.D816G	4:55599321-55599321
KIT	NM_000222	1273	c.1696A>G	p.N566D	4:55593630-55593630
KIT	NM_000222	1275	c.1698C>T	p.N566N	4:55593632-55593632
KIT	NM_000222	1277	c.1702T>G	p.Y568D	4:55593636-55593636
KIT	NM_000222	1285	c.1708_1728del21	p.Y570_L576del	4:55593642-55593662
KIT	NM_000222	1289	c.1726_1728delCTT	p.L576del	4:55593660-55593662
KIT	NM_000222	1290	c.1727T>C	p.L576P	4:55593661-55593661
KIT	NM_000222	1293	c.1729C>T	p.P577S	4:55593663-55593663
KIT	NM_000222	1294	c.1735_1737delGAT	p.D579del	4:55593669-55593671
KIT	NM_000222	1297	c.1751T>C	p.F584S	4:55593685-55593685
KIT	NM_000222	1299	c.1755C>T	p.P585P	4:55593689-55593689
KIT	NM_000222	1304	c.1924A>G	p.K642E	4:55594221-55594221
KIT	NM_000222	1306	c.2143_2145delAGC	p.S715del	4:55597495-55597497
KIT	NM_000222	1310	c.2446G>T	p.D816Y	4:55599320-55599320
KIT	NM_000222	1311	c.2446G>C	p.D816H	4:55599320-55599320
KIT	NM_000222	1312	c.2446_2447GA>TT	p.D816F	4:55599320-55599321
KIT	NM_000222	1314	c.2447A>T	p.D816V	4:55599321-55599321
KIT	NM_000222	1315	c.2453A>G	p.K818R	4:55599327-55599327
KIT	NM_000222	1316	c.2459A>G	p.D820G	4:55599333-55599333
KIT	NM_000222	1317	c.2459A>T	p.D820V	4:55599333-55599333
KIT	NM_000222	1321	c.2466T>A	p.N822K	4:55599340-55599340
KIT	NM_000222	1322	c.2466T>G	p.N822K	4:55599340-55599340
KIT	NM_000222	1323	c.2474T>C	p.V825A	4:55599348-55599348
KIT	NM_000222	1324	c.2515G>A	p.E839K	4:55602694-55602694
KIT	NM_000222	1326	c.1509_1510insGCCTAT	p.Y503_F504insAY	4:55592185-55592186
KIT	NM_000222	1327	c.1654_1668del15	p.M552_Q556del	4:55593588-55593602
KIT	NM_000222	1328	c.1655_1672del18	p.M552_W557del	4:55593589-55593606
KIT	NM_000222	1329	c.1661_1675del15	p.E554_K558del	4:55593595-55593609
KIT	NM_000222	1330	c.1667_1681del15	p.W557_E561del	4:55593601-55593615
KIT	NM_000222	1332	c.1669_1683del15	p.W557_E561del	4:55593603-55593617
KIT	NM_000222	1333	c.1679_1680TT>AG	p.V560E	4:55593613-55593614
KIT	NM_000222	1334	c.1702_1722del21	p.Y568_T574del	4:55593636-55593656
KIT	NM_000222	133754	c.1711_1728del18	p.I571_L576del	4:55593645-55593662
KIT	NM_000222	133763	c.1657T>A	p.Y553N	4:55593591-55593591
KIT	NM_000222	133764	c.1663G>A	p.V555I	4:55593597-55593597
KIT	NM_000222	133767	c.2558G>A	p.W853*	4:55602737-55602737
KIT	NM_000222	17944	c.1660G>A	p.E554K	4:55593594-55593594
KIT	NM_000222	17946	c.1684G>A	p.E562K	4:55593618-55593618
KIT	NM_000222	18681	c.2467T>G	p.Y823D	4:55599341-55599341
KIT	NM_000222	18682	c.2468A>G	p.Y823C	4:55599342-55599342
KIT	NM_000222	18896	c.1673_1687del15	p.K558_E562del	4:55593607-55593621
KIT	NM_000222	19029	c.1701T>A	p.N567K	4:55593635-55593635
KIT	NM_000222	19109	c.2464A>T	p.N822Y	4:55599338-55599338
KIT	NM_000222	19110	c.2473G>A	p.V825I	4:55599347-55599347
KIT	NM_000222	19285	c.2448C>G	p.D816E	4:55599322-55599322
KIT	NM_000222	19293	c.2008_2009AC>GA	p.T670E	4:55595518-55595519
KIT	NM_000222	19310	c.1669_1674delTGGAAG	p.W557_K558del	4:55593603-55593608
KIT	NM_000222	21976	c.1673_1674insTCC	p.K558>NP	4:55593607-55593608
KIT	NM_000222	21978	c.1671_1673GAA>TCC	p.W557_K558>CP	4:55593605-55593607
KIT	NM_000222	21979	c.2446_2447GA>AT	p.D816I	4:55599320-55599321
KIT	NM_000222	21983	c.1638A>G	p.K546K	4:55593481-55593481
KIT	NM_000222	22275	c.1658_1720del63	p.Y553_T574>S	4:55593592-55593654
KIT	NM_000222	22379	c.2458G>C	p.D820H	4:55599332-55599332
KIT	NM_000222	23418	c.?_?del?	p.Q556_K558del	4:55593600-55593608
KIT	NM_000222	23560	c.1690_1734del45	p.N564_Y578del	4:55593624-55593668
KIT	NM_000222	24748	c.1669_1672TGGA>G	p.W557_K558>E	4:55593603-55593606
KIT	NM_000222	25064	c.1928T>C	p.V643A	4:55594225-55594225
KIT	NM_000222	27069	c.1674_1679delGGTTGT	p.K558_V560>N	4:55593608-55593613
KIT	NM_000222	27909	c.1656_1673del18	p.Y553_K558>	4:55593590-55593607
KIT	NM_000222	27910	c.2433T>C	p.F811F	4:55599307-55599307
KIT	NM_000222	28026	c.1621A>C	p.M541L	4:55593464-55593464
KIT	NM_000222	28637	c.1672_1676AAGGT>TCTTC	p.K558_V559>SS	4:55593606-55593610
KIT	NM_000222	29015	c.1673A>G	p.K558R	4:55593607-55593607
KIT	NM_000222	29442	c.1687_1728del42	p.I563_L576del	4:55593621-55593662
KIT	NM_000222	30551	c.1672A>G	p.K558E	4:55593606-55593606
KIT	NM_000222	33965	c.1652C>T	p.P551L	4:55593586-55593586
KIT	NM_000222	33966	c.1726C>T	p.L576F	4:55593660-55593660
KIT	NM_000222	36293	c.1678_1728del51	p.V560_L576del	4:55593612-55593662
KIT	NM_000222	36305	c.1745G>A	p.W582*	4:55593679-55593679
KIT	NM_000222	36311	c.1655_1660delTGTATG	p.M552_E554>K	4:55593589-55593594
KIT	NM_000222	36313	c.1746G>A	p.W582*	4:55593680-55593680
KIT	NM_000222	96868	c.1655_1666del12	p.M552_Q556>K	4:55593589-55593600
KIT	NM_000222	96883	c.1718C>T	p.P573L	4:55593652-55593652
KIT	NM_000222	96885	c.1526A>T	p.K509I	4:55592202-55592202
KIT	NM_000222	96888	c.1714G>A	p.D572N	4:55593648-55593648
KRAS	NM_004985	12654	c.30_31insGGA	p.G10_A11insG	12:25398288-25398289
KRAS	NM_004985	12655	c.36_37insGGT	p.G12_G13insG	12:25398282-25398283
KRAS	NM_004985	12703	c.57G>C	p.L19F	12:25398262-25398262
KRAS	NM_004985	12721	c.38_39GC>TT	p.G13V	12:25398280-25398281
KRAS	NM_004985	12722	c.40G>A	p.V14I	12:25398279-25398279
KRAS	NM_004985	12729	c.180_181TC>CA	p.Q61K	12:25380277-25380278
KRAS	NM_004985	14209	c.35_36GT>AC	p.G12D	12:25398283-25398284
KRAS	NM_004985	19404	c.436G>A	p.A146T	12:25378562-25378562
KRAS	NM_004985	19900	c.437C>T	p.A146V	12:25378561-25378561
KRAS	NM_004985	19905	c.436G>C	p.A146P	12:25378562-25378562
KRAS	NM_004985	19940	c.351A>C	p.K117N	12:25378647-25378647
KRAS	NM_004985	20818	c.57G>T	p.L19F	12:25398262-25398262
KRAS	NM_004985	219781	c.39_40insGGC	p.G13_V14insG	12:25398279-25398280
KRAS	NM_004985	25081	c.34_35GG>TA	p.G12Y	12:25398284-25398285
KRAS	NM_004985	28518	c.176C>G	p.A59G	12:25380282-25380282
KRAS	NM_004985	28519	c.351A>T	p.K117N	12:25378647-25378647
KRAS	NM_004985	34144	c.34_35GG>AT	p.G12I	12:25398284-25398285
KRAS	NM_004985	36281	c.34_36GGT>TGG	p.G12W	12:25398283-25398285
KRAS	NM_004985	507	c.24A>G	p.V8V	12:25398295-25398295
KRAS	NM_004985	510	c.31G>C	p.A11P	12:25398288-25398288
KRAS	NM_004985	511	c.32C>T	p.A11V	12:25398287-25398287
KRAS	NM_004985	512	c.34_35GG>TT	p.G12F	12:25398284-25398285
KRAS	NM_004985	513	c.34_36GGT>TGC	p.G12C	12:25398283-25398285
KRAS	NM_004985	514	c.34_35GG>CT	p.G12L	12:25398284-25398285
KRAS	NM_004985	515	c.35_36GT>TC	p.G12V	12:25398283-25398284
KRAS	NM_004985	516	c.34G>T	p.G12C	12:25398285-25398285
KRAS	NM_004985	517	c.34G>A	p.G12S	12:25398285-25398285
KRAS	NM_004985	518	c.34G>C	p.G12R	12:25398285-25398285
KRAS	NM_004985	519	c.35_36GT>AA	p.G12E	12:25398283-25398284
KRAS	NM_004985	520	c.35G>T	p.G12V	12:25398284-25398284
KRAS	NM_004985	521	c.35G>A	p.G12D	12:25398284-25398284
KRAS	NM_004985	522	c.35G>C	p.G12A	12:25398284-25398284
KRAS	NM_004985	523	c.36T>C	p.G12G	12:25398283-25398283
KRAS	NM_004985	524	c.36T>A	p.G12G	12:25398283-25398283
KRAS	NM_004985	526	c.37_39GGC>CGT	p.G13R	12:25398280-25398282
KRAS	NM_004985	527	c.37G>T	p.G13C	12:25398282-25398282
KRAS	NM_004985	528	c.37G>A	p.G13S	12:25398282-25398282
KRAS	NM_004985	529	c.37G>C	p.G13R	12:25398282-25398282
KRAS	NM_004985	530	c.38_39GC>TG	p.G13V	12:25398280-25398281
KRAS	NM_004985	531	c.38_39GC>AT	p.G13D	12:25398280-25398281
KRAS	NM_004985	532	c.38G>A	p.G13D	12:25398281-25398281
KRAS	NM_004985	533	c.38G>C	p.G13A	12:25398281-25398281
KRAS	NM_004985	534	c.38G>T	p.G13V	12:25398281-25398281
KRAS	NM_004985	535	c.39C>G	p.G13G	12:25398280-25398280
KRAS	NM_004985	536	c.39C>T	p.G13G	12:25398280-25398280
KRAS	NM_004985	537	c.39C>A	p.G13G	12:25398280-25398280
KRAS	NM_004985	538	c.43G>A	p.G15S	12:25398276-25398276
KRAS	NM_004985	542	c.53C>A	p.A18D	12:25398266-25398266
KRAS	NM_004985	543	c.64C>A	p.Q22K	12:25398255-25398255
KRAS	NM_004985	546	c.175G>A	p.A59T	12:25380283-25380283
KRAS	NM_004985	547	c.176C>A	p.A59E	12:25380282-25380282
KRAS	NM_004985	549	c.181C>A	p.Q61K	12:25380277-25380277
KRAS	NM_004985	550	c.181C>G	p.Q61E	12:25380277-25380277
KRAS	NM_004985	551	c.182A>C	p.Q61P	12:25380276-25380276
KRAS	NM_004985	552	c.182A>G	p.Q61R	12:25380276-25380276
KRAS	NM_004985	553	c.182A>T	p.Q61L	12:25380276-25380276
KRAS	NM_004985	554	c.183A>C	p.Q61H	12:25380275-25380275
KRAS	NM_004985	555	c.183A>T	p.Q61H	12:25380275-25380275
KRAS	NM_004985	87280	c.38_39GC>AA	p.G13E	12:25398280-25398281
KRAS	NM_004985	87281	c.36_37TG>AT	p.G13C	12:25398282-25398283
KRAS	NM_004985	87288	c.173C>T	p.T58I	12:25380285-25380285
KRAS	NM_004985	87298	c.180_181TC>AA	p.Q61K	12:25380277-25380278
KRAS	NM_004985	87301	c.33_34insGGAGCT	p.A11_G12insGA	12:25398285-25398286
MET	NM_000245	690	c.3742T>C	p.Y1248H	7:116423413-116423413
MET	NM_000245	691	c.3803T>C	p.M1268T	7:116423474-116423474
MET	NM_000245	696	c.3334C>T	p.H1112Y	7:116417463-116417463
MET	NM_000245	699	c.3743A>G	p.Y1248C	7:116423414-116423414
MET	NM_000245	700	c.3757T>G	p.Y1253D	7:116423428-116423428
MET	NM_000245	703	c.3335A>G	p.H1112R	7:116417464-116417464
MET	NM_000245	706	c.504G>T	p.E168D	7:116339642-116339642
MET	NM_000245	707	c.3029C>T	p.T1010I	7:116411990-116411990
MET	NM_000245	710	c.1124A>G	p.N375S	7:116340262-116340262
MET	NM_000245	201908	c.3350A>G	p.D1117G	7:116417479-116417479
MET	NM_000245	29636	c.2942_3082del141	p.982_1028del47	7:116411885-116411895
MET	NM_000245	49015	c.2942-20del22	p.?	7:116411883-116411904
MET	NM_000245	697	c.3370C>G	p.H1124D	7:116417499-116417499
MET	NM_000245	698	c.3335A>T	p.H1112L	7:116417464-116417464
MET	NM_000245	701	c.3390G>A	p.L1130L	7:116417519-116417519
MET	NM_000245	702	c.3352A>T	p.N1118Y	7:116417481-116417481
MET	NM_001127500	NOCOSMIC848	c.2543A>C	p.Y848S	7:116403228-116403228
MET	NM_001127500	NOCOSMIC988	c.2962C>T	p.R988C	7:116411923-116411923
MLH1	NM_000249.2	26085	c.1151T>A	p.V384D	3:37067240-37067240
MPL	NM_005373.1	142839	c.1544G>C	p.W515S	1:43815009-43815009
MPL	NM_005373.1	18918	c.1544G>T	p.W515L	1:43815009-43815009
MPL	NM_005373.1	19193	c.1543_1544TG>AA	p.W515K	1:43815008-43815009
MPL	NM_005373.1	27286	c.1514G>A	p.S505N	1:43814979-43814979
MPL	NM_005373.1	27287	c.1516G>A	p.A506T	1:43814981-43814981
MPL	NM_005373.1	27289	c.1543_1544TG>GC	p.W515A	1:43815008-43815009
MPL	NM_005373.1	27290	c.1555G>A	p.A519T	1:43815020-43815020
MPL	NM_005373.1	28487	c.1543_1545TGG>AAA	p.W515K	1:43815008-43815010
MPL	NM_005373.1	29008	c.1543T>A	p.W515R	1:43815008-43815008
MPL	NM_005373.1	43212	c.1543T>C	p.W515R	1:43815008-43815008
NOTCH1	NM_017617.2	12771	c.4802T>C	p.L1601P	9:139399344-139399344
NOTCH1	NM_017617.2	12772	c.4724T>C	p.L1575P	9:139399422-139399422
NOTCH1	NM_017617.2	12776	c.7378C>T	p.Q2460*	9:139390816-139390816
NOTCH1	NM_017617.2	13040	c.5030T>A	p.V1677D	9:139397774-139397774
NOTCH1	NM_017617.2	13042	c.4781T>C	p.L1594P	9:139399365-139399365
NOTCH1	NM_017617.2	13046	c.4757T>C	p.L1586P	9:139399389-139399389
NOTCH1	NM_017617.2	13047	c.4735_4737delGTG	p.V1579del	9:139399409-139399411
NOTCH1	NM_017617.2	13048	c.5036T>C	p.L1679P	9:139397768-139397768
NOTCH1	NM_017617.2	13050	c.4778T>C	p.F1593S	9:139399368-139399368
NOTCH1	NM_017617.2	13053	c.4796G>C	p.R1599P	9:139399350-139399350
NOTCH1	NM_017617.2	13061	c.7321C>T	p.Q2441*	9:139390873-139390873
NOTCH1	NM_017617.2	13070	c.7389delC	p.P2463fs*15	9:139390805-139390805
NOTCH1	NM_017617.2	13081	c.7403C>A	p.S2468*	9:139390791-139390791
NOTCH1	NM_017617.2	24673	c.4724T>C	p.L1575P	9:139399422-139399422
NOTCH1	NM_017617.2	24886	c.7390delG	p.A2464fs*14	9:139390804-139390804
NOTCH1	NM_017617.2	24888	c.4790T>A	p.L1597H	9:139399356-139399356
NOTCH1	NM_017617.2	25836	c.4730T>A	p.V1577E	9:139399416-139399416
NOTCH1	NM_017617.2	25839	c.4757T>G	p.L1586R	9:139399389-139399389
NOTCH1	NM_017617.2	28524	c.4802T>A	p.L1601Q	9:139399344-139399344
NOTCH1	NM_017617.2	28662	c.7402_7403insGG	p.S2468fs*11	9:139390791-139390792
NPM1	NM_002520.4	158600	c.861_862insTGCA	p.W288fs*>9	5:170837545-170837546
NPM1	NM_002520.4	158604	c.859_860insTCTG	p.W288fs*>9	5:170837543-170837544
NPM1	NM_002520.4	17559	c.863_864insTCTG	p.W288fs*12	5:170837547-170837548
NPM1	NM_002520.4	17571	c.863_864insCATG	p.W288fs*12	5:170837547-170837548
NPM1	NM_002520.4	17572	c.863_864insCGTG	p.W288fs*12	5:170837547-170837548
NPM1	NM_002520.4	17573	c.863_864insCCTG	p.W288fs*12	5:170837547-170837548
NPM1	NM_002520.4	19317	c.863_864insGCCA	p.Q289fs*11	5:170837547-170837548
NPM1	NM_002520.4	19318	c.885+11delT	p.?	5:170837580-170837580
NPM1	NM_002520.4	20806	c.863_864insCCGG	p.W288fs*12	5:170837547-170837548
NPM1	NM_002520.4	20809	c.863_864insCCAG	p.W288fs*12	5:170837547-170837548
NPM1	NM_002520.4	20810	c.863_864insTTTG	p.W288fs*12	5:170837547-170837548
NPM1	NM_002520.4	20811	c.863_864insCTTG	p.W288fs*12	5:170837547-170837548
NPM1	NM_002520.4	20813	c.863_864insTCGG	p.W288fs*12	5:170837547-170837548
NPM1	NM_002520.4	20814	c.863_864insCAGA	p.W288fs*12	5:170837547-170837548
NPM1	NM_002520.4	20815	c.863_864insTATG	p.W288fs*12	5:170837547-170837548
NPM1	NM_002520.4	20841	c.863_864insTAAG	p.W288fs*12	5:170837547-170837548
NPM1	NM_002520.4	20851	c.867_868insAGAC	p.W290fs*10	5:170837551-170837552
NPM1	NM_002520.4	20855	c.863_864insTGTG	p.W288fs*12	5:170837547-170837548
NPM1	NM_002520.4	20856	c.863_864insTCAG	p.W288fs*12	5:170837547-170837548
NPM1	NM_002520.4	20861	c.861_862insTGCT	p.W288fs*12	5:170837545-170837546
NPM1	NM_002520.4	25119	c.863_864insTACG	p.W288fs*10	5:170837547-170837548
NPM1	NM_002520.4	27065	c.863_864insTAGG	p.W288fs*12	5:170837547-170837548
NPM1	NM_002520.4	27084	c.867_868insCGGC	p.W290fs*10	5:170837551-170837552
NPM1	NM_002520.4	28072	c.868T>G	p.W290G	5:170837552-170837552
NPM1	NM_002520.4	28937	c.860_861insCTGC	p.W288fs*12	5:170837544-170837545
NPM1	NM_002520.4	33980	c.863_864insCCGA	p.W288fs*10	5:170837547-170837548
NPM1	NM_002520.4	33981	c.867_868insAGGC	p.W290fs*8	5:170837551-170837552
NPM1	NM_002520.4	85977	c.867_868insAGGA	p.W290fs*8	5:170837551-170837552
NRAS	NM_002524	12723	c.34_35GG>AA	p.G12N	1:115258747-115258748
NRAS	NM_002524	12725	c.181_182CA>TT	p.Q61L	1:115256529-115256530
NRAS	NM_002524	12730	c.180_181AC>TA	p.Q61K	1:115256530-115256531
NRAS	NM_002524	28673	c.179G>A	p.G60E	1:115256532-115256532
NRAS	NM_002524	30646	c.182_183AA>TG	p.Q61L	1:115256528-115256529
NRAS	NM_002524	33693	c.182_183AA>GG	p.Q61R	1:115256528-115256529
NRAS	NM_002524	53223	c.181_183CAA>AAG	p.Q61K	1:115256528-115256530
NRAS	NM_002524	558	c.31G>A	p.A11T	1:115258751-115258751
NRAS	NM_002524	561	c.34G>C	p.G12R	1:115258748-115258748
NRAS	NM_002524	562	c.34G>T	p.G12C	1:115258748-115258748
NRAS	NM_002524	563	c.34G>A	p.G12S	1:115258748-115258748
NRAS	NM_002524	564	c.35G>A	p.G12D	1:115258747-115258747
NRAS	NM_002524	565	c.35G>C	p.G12A	1:115258747-115258747
NRAS	NM_002524	566	c.35G>T	p.G12V	1:115258747-115258747
NRAS	NM_002524	567	c.36T>C	p.G12G	1:115258746-115258746
NRAS	NM_002524	569	c.37G>C	p.G13R	1:115258745-115258745
NRAS	NM_002524	570	c.37G>T	p.G13C	1:115258745-115258745
NRAS	NM_002524	571	c.37G>A	p.G13S	1:115258745-115258745
NRAS	NM_002524	572	c.38_39GT>TC	p.G13V	1:115258743-115258744
NRAS	NM_002524	573	c.38G>A	p.G13D	1:115258744-115258744
NRAS	NM_002524	574	c.38G>T	p.G13V	1:115258744-115258744
NRAS	NM_002524	575	c.38G>C	p.G13A	1:115258744-115258744
NRAS	NM_002524	576	c.39T>C	p.G13G	1:115258743-115258743
NRAS	NM_002524	577	c.52G>A	p.A18T	1:115258730-115258730
NRAS	NM_002524	579	c.181_182CA>AG	p.Q61R	1:115256529-115256530
NRAS	NM_002524	580	c.181C>A	p.Q61K	1:115256530-115256530
NRAS	NM_002524	581	c.181C>G	p.Q61E	1:115256530-115256530
NRAS	NM_002524	582	c.182A>C	p.Q61P	1:115256529-115256529
NRAS	NM_002524	583	c.182A>T	p.Q61L	1:115256529-115256529
NRAS	NM_002524	584	c.182A>G	p.Q61R	1:115256529-115256529
NRAS	NM_002524	585	c.183A>T	p.Q61H	1:115256528-115256528
NRAS	NM_002524	586	c.183A>C	p.Q61H	1:115256528-115256528
NRAS	NM_002524	587	c.183A>G	p.Q61Q	1:115256528-115256528
NRAS	NM_002524	589	c.193A>T	p.S65C	1:115256518-115256518
NRAS	NM_002524	27174	c.436G>A	p.A146T	1:115252204-115252204
PDGFRA	NM_006206	12396	c.2524G>T	p.D842Y	4:55152092-55152092
PDGFRA	NM_006206	12397	c.2524_2526GAC>TAT	p.D842Y	4:55152092-55152094
PDGFRA	NM_006206	12398	c.2524_2525GA>AT	p.D842I	4:55152092-55152093
PDGFRA	NM_006206	12399	c.2536G>T	p.D846Y	4:55152104-55152104
PDGFRA	NM_006206	12400	c.2527_2538del12	p.I843_D846del	4:55152095-55152106
PDGFRA	NM_006206	12401	c.2524_2532del9	p.D842_M844del	4:55152092-55152100
PDGFRA	NM_006206	12402	c.2530_2541del12	p.M844_S847del	4:55152098-55152109
PDGFRA	NM_006206	12405	c.2521_2526delAGAGAC	p.R841_D842del	4:55152089-55152094
PDGFRA	NM_006206	12406	c.2524_2526delGAC	p.D842del	4:55152092-55152094
PDGFRA	NM_006206	12407	c.2528_2539del12	p.I843_S847>T	4:55152096-55152107
PDGFRA	NM_006206	12408	c.2526_2538>G	p.D842_D846>E	4:55152094-55152106
PDGFRA	NM_006206	12411	c.2524_2536>A	p.D842_D846>N	4:55152092-55152104
PDGFRA	NM_006206	12417	c.1697_1711del15	p.S566_E571>K	4:55141051-55141065
PDGFRA	NM_006206	12418	c.1698_1712del15	p.S566_E571>R	4:55141052-55141066
PDGFRA	NM_006206	21973	c.1659_1664delGAGGTA	p.R554_Y555del	4:55141013-55141018
PDGFRA	NM_006206	22413	c.2472C>T	p.V824V	4:55152040-55152040
PDGFRA	NM_006206	22414	c.1977C>G	p.N659K	4:55144148-55144148
PDGFRA	NM_006206	22415	c.1977C>A	p.N659K	4:55144148-55144148
PDGFRA	NM_006206	22416	c.1975A>T	p.N659Y	4:55144146-55144146
PDGFRA	NM_006206	28053	c.1694_1695insA	p.S566fs*6	4:55141048-55141049
PDGFRA	NM_006206	736	c.2525A>T	p.D842V	4:55152093-55152093
PDGFRA	NM_006206	737	c.2524_2535del12	p.D842_H845del	4:55152092-55152103
PDGFRA	NM_006206	739	c.1682T>A	p.V561D	4:55141036-55141036
PDGFRA	NM_006206	741	c.1678_1692del15	p.R560_S564del	4:55141032-55141046
PDGFRA	NM_006206	743	c.2021C>T	p.T674I	4:55144547-55144547
PDGFRA	NM_006206	96892	c.2526_2537del12	p.I843_D846del	4:55152094-55152105
PIK3CA	NM_006218.1	12458	c.1634A>C	p.E545A	3:178936092-178936092
PIK3CA	NM_006218.1	12459	c.1637A>G	p.Q546R	3:178936095-178936095
PIK3CA	NM_006218.1	12461	c.3062A>G	p.Y1021C	3:178952007-178952007
PIK3CA	NM_006218.1	12463	c.3128T>C	p.M1043T	3:178952073-178952073
PIK3CA	NM_006218.1	12464	c.3204_3205insA	p.N1068fs*4	3:178952149-178952150
PIK3CA	NM_006218.1	12580	c.333G>C	p.K111N	3:178916946-178916946
PIK3CA	NM_006218.1	12582	c.1252G>A	p.E418K	3:178927974-178927974
PIK3CA	NM_006218.1	12584	c.1357G>A	p.E453K	3:178928079-178928079
PIK3CA	NM_006218.1	12590	c.3073A>T	p.T1025S	3:178952018-178952018
PIK3CA	NM_006218.1	12591	c.3127A>G	p.M1043V	3:178952072-178952072
PIK3CA	NM_006218.1	12592	c.3132T>A	p.N1044K	3:178952077-178952077
PIK3CA	NM_006218.1	12597	c.3145G>C	p.G1049R	3:178952090-178952090
PIK3CA	NM_006218.1	13570	c.331A>G	p.K111E	3:178916944-178916944
PIK3CA	NM_006218.1	13594	c.3068G>A	p.R1023Q	3:178952013-178952013
PIK3CA	NM_006218.1	17442	c.1624G>C	p.E542Q	3:178936082-178936082
PIK3CA	NM_006218.1	17444	c.3061T>C	p.Y1021H	3:178952006-178952006
PIK3CA	NM_006218.1	17445	c.3104C>T	p.A1035V	3:178952049-178952049
PIK3CA	NM_006218.1	17449	c.3207A>G	p.*1069_*1069insWKDN*	3:178952152-178952152
PIK3CA	NM_006218.1	21451	c.3075C>T	p.T1025T	3:178952020-178952020
PIK3CA	NM_006218.1	21462	c.971C>T	p.T324I	3:178921489-178921489
PIK3CA	NM_006218.1	22540	c.1031T>G	p.V344G	3:178921549-178921549
PIK3CA	NM_006218.1	24712	c.1638G>T	p.Q546H	3:178936096-178936096
PIK3CA	NM_006218.1	24714	c.3141T>G	p.H1047Q	3:178952086-178952086
PIK3CA	NM_006218.1	249872	c.1631C>A	p.T544N	3:178936089-178936089
PIK3CA	NM_006218.1	249908	c.3207+29T>C	p.?	3:178952181-178952181
PIK3CA	NM_006218.1	25041	c.1637A>T	p.Q546L	3:178936095-178936095
PIK3CA	NM_006218.1	25085	c.3120G>A	p.M1040I	3:178952065-178952065
PIK3CA	NM_006218.1	25086	c.3133G>A	p.D1045N	3:178952078-178952078
PIK3CA	NM_006218.1	27133	c.1633G>C	p.E545Q	3:178936091-178936091
PIK3CA	NM_006218.1	27134	c.3130A>G	p.N1044D	3:178952075-178952075
PIK3CA	NM_006218.1	27155	c.1634A>T	p.E545V	3:178936092-178936092
PIK3CA	NM_006218.1	27156	c.3137C>A	p.A1046E	3:178952082-178952082
PIK3CA	NM_006218.1	27158	c.3146G>C	p.G1049A	3:178952091-178952091
PIK3CA	NM_006218.1	27273	c.3136G>A	p.A1046T	3:178952081-178952081
PIK3CA	NM_006218.1	27374	c.1635G>C	p.E545D	3:178936093-178936093
PIK3CA	NM_006218.1	27502	c.241G>A	p.E81K	3:178916854-178916854
PIK3CA	NM_006218.1	27505	c.333G>T	p.K111N	3:178916946-178916946
PIK3CA	NM_006218.1	28938	c.3059C>T	p.A1020V	3:178952004-178952004
PIK3CA	NM_006218.1	29110	c.3115T>C	p.F1039L	3:178952060-178952060
PIK3CA	NM_006218.1	29313	c.3129G>A	p.M1043I	3:178952074-178952074
PIK3CA	NM_006218.1	36285	c.3074C>T	p.T1025I	3:178952019-178952019
PIK3CA	NM_006218.1	36286	c.3085G>C	p.D1029H	3:178952030-178952030
PIK3CA	NM_006218.1	36289	c.3143A>G	p.H1048R	3:178952088-178952088
PIK3CA	NM_006218.1	6147	c.1636C>G	p.Q546E	3:178936094-178936094
PIK3CA	NM_006218.1	746	c.263G>A	p.R88Q	3:178916876-178916876
PIK3CA	NM_006218.1	754	c.1035T>A	p.N345K	3:178921553-178921553
PIK3CA	NM_006218.1	757	c.1258T>C	p.C420R	3:178927980-178927980
PIK3CA	NM_006218.1	759	c.1616C>G	p.P539R	3:178936074-178936074
PIK3CA	NM_006218.1	760	c.1624G>A	p.E542K	3:178936082-178936082
PIK3CA	NM_006218.1	762	c.1625A>T	p.E542V	3:178936083-178936083
PIK3CA	NM_006218.1	763	c.1633G>A	p.E545K	3:178936091-178936091
PIK3CA	NM_006218.1	764	c.1634A>G	p.E545G	3:178936092-178936092
PIK3CA	NM_006218.1	765	c.1635G>T	p.E545D	3:178936093-178936093
PIK3CA	NM_006218.1	766	c.1636C>A	p.Q546K	3:178936094-178936094
PIK3CA	NM_006218.1	767	c.1637A>C	p.Q546P	3:178936095-178936095
PIK3CA	NM_006218.1	769	c.2702G>T	p.C901F	3:178947827-178947827
PIK3CA	NM_006218.1	770	c.2725T>C	p.F909L	3:178947850-178947850
PIK3CA	NM_006218.1	771	c.3073A>G	p.T1025A	3:178952018-178952018
PIK3CA	NM_006218.1	772	c.3074C>A	p.T1025N	3:178952019-178952019
PIK3CA	NM_006218.1	773	c.3129G>T	p.M1043I	3:178952074-178952074
PIK3CA	NM_006218.1	774	c.3139C>T	p.H1047Y	3:178952084-178952084
PIK3CA	NM_006218.1	775	c.3140A>G	p.H1047R	3:178952085-178952085
PIK3CA	NM_006218.1	776	c.3140A>T	p.H1047L	3:178952085-178952085
PIK3CA	NM_006218.1	777	c.3145G>A	p.G1049S	3:178952090-178952090
PIK3CA	NM_006218.1	778	c.2102A>C	p.H701P	3:178938860-178938860
PIK3CA	NM_006218.1	94984	c.3129G>C	p.M1043I	3:178952074-178952074
PIK3CA	NM_006218.1	125368	c.344G>T	p.R115L	3:178916957-178916957
PIK3CA	NM_006218.1	12579	c.178C>A	p.Q60K	3:178916791-178916791
PIK3CA	NM_006218.1	12589	c.2727C>G	p.F909L	3:178947852-178947852
PIK3CA	NM_006218.1	14052	c.332A>G	p.K111R	3:178916945-178916945
PIK3CA	NM_006218.1	163484	c.238G>A	p.E80K	3:178916851-178916851
PIK3CA	NM_006218.1	166154	c.337_342delCTCAAT	p.L113_N114delLN	3:178916950-178916955
PIK3CA	NM_006218.1	21448	c.337_339delCTC	p.L113del	3:178916950-178916952
PIK3CA	NM_006218.1	230020	c.1396C>T	p.P466S	3:178928118-178928118
PIK3CA	NM_006218.1	24710	c.325_327delGAA	p.E109del	3:178916938-178916940
PIK3CA	NM_006218.1	24711	c.335T>A	p.I112N	3:178916948-178916948
PIK3CA	NM_006218.1	27490	c.333_335delGAT	p.K111_I112>N	3:178916946-178916948
PIK3CA	NM_006218.1	27497	c.323G>A	p.R108H	3:178916936-178916936
PIK3CA	NM_006218.1	27499	c.321_323delCCG	p.R108del	3:178916934-178916936
PIK3CA	NM_006218.1	39166	c.223C>G	p.Q75E	3:178916836-178916836
PIK3CA	NM_006218.1	41785	c.1371C>G	p.N457K	3:178928093-178928093
PIK3CA	NM_006218.1	51258	c.1221C>G	p.C407W	3:178927458-178927458
PIK3CA	NM_006218.1	51259	c.341_342insCCTCAA	p.N114_R115insLN	3:178916954-178916955
PIK3CA	NM_006218.1	6145	c.328G>A	p.E110K	3:178916941-178916941
PIK3CA	NM_006218.1	6149	c.1214C>T	p.S405F	3:178927451-178927451
PIK3CA	NM_006218.1	6150	c.1352_1366del15	p.G451_L456>V	3:178928074-178928088
PIK3CA	NM_006218.1	749	c.323G>C	p.R108P	3:178916936-178916936
PIK3CA	NM_006218.1	750	c.332_334delAGA	p.K111del	3:178916945-178916947
PIK3CA	NM_006218.1	758	c.1357G>C	p.E453Q	3:178928079-178928079
PIK3CA	NM_006218.1	86045	c.1358A>C	p.E453A	3:178928080-178928080
PIK3CA	NM_006218.1	86949	c.1404+10T>G	p.?	3:178928136-178928136
PIK3CA	NM_006218.1	86950	c.1404+2_1404+3insT	p.?	3:178928128-178928129
PIK3CA	NM_006218.1	87210	c.1252-14C>A	p.?	3:178927960-178927960
PIK3CA_ENST00000263967	ENST00000263967	125370	c.1633G>A	p.E545K	3:178936091-178936091
PIK3CA_ENST00000263967	ENST00000263967	94985	c.3129G>C	p.M1043I	3:178952074-178952074
PIK3CA_ENST00000263967	ENST00000263967	94986	c.3140A>G	p.H1047R	3:178952085-178952085
PIK3CA_ENST00000263967	ENST00000263967	94987	c.3140A>T	p.H1047L	3:178952085-178952085
PTEN	NM_000314.4	13135	c.323T>G	p.L108R	10:89692839-89692839
PTEN	NM_000314.4	133713	c.780_780delA	p.K260fs*6	10:89717755-89717755
PTEN	NM_000314.4	13452	c.863delA	p.E288fs*3	10:89720712-89720712
PTEN	NM_000314.4	13981	c.752G>A	p.G251D	10:89717727-89717727
PTEN	NM_000314.4	14087	c.165_209del45	p.?	10:89685270-89685314
PTEN	NM_000314.4	17564	c.766G>A	p.E256K	10:89717741-89717741
PTEN	NM_000314.4	18663	c.385G>T	p.G129*	10:89692901-89692901
PTEN	NM_000314.4	19564	c.1026+1G>T	p.?	10:89720876-89720876
PTEN	NM_000314.4	23626	c.962_963insA	p.N323fs*2	10:89720811-89720812
PTEN	NM_000314.4	23643	c.315T>G	p.C105W	10:89692831-89692831
PTEN	NM_000314.4	23644	c.743C>G	p.P248?	10:89717718-89717718
PTEN	NM_000314.4	23657	c.1015C>T	p.P339S	10:89720864-89720864
PTEN	NM_000314.4	26404	c.723_724insT	p.E242fs*1	10:89717698-89717699
PTEN	NM_000314.4	28884	c.377C>A	p.A126D	10:89692893-89692893
PTEN	NM_000314.4	28897	c.520T>G	p.Y174D	10:89711902-89711902
PTEN	NM_000314.4	28906	c.871G>T	p.E291*	10:89720720-89720720
PTEN	NM_000314.4	28914	c.878delG	p.G293fs*14	10:89720727-89720727
PTEN	NM_000314.4	30622	c.795delA	p.K267fs*9	10:89717770-89717770
PTEN	NM_000314.4	33702	c.530A>G	p.Y177C	10:89711912-89711912
PTEN	NM_000314.4	39615	c.950_953delTACT	p.L318fs*2	10:89720799-89720802
PTEN	NM_000314.4	41768	c.179_179delA	p.K60fs*39	10:89685284-89685284
PTEN	NM_000314.4	43075	c.787A>T	p.K263*	10:89717762-89717762
PTEN	NM_000314.4	43077	c.203A>G	p.Y68C	10:89685308-89685308
PTEN	NM_000314.4	43098	c.969delT	p.N323fs*21	10:89720818-89720818
PTEN	NM_000314.4	4885	c.1011_1014delTTCT	p.F337fs*6	10:89720860-89720863
PTEN	NM_000314.4	4889	c.202_203delTA	p.Y68fs*5	10:89685307-89685308
PTEN	NM_000314.4	4894	c.952_955delCTTA	p.L318fs*2	10:89720801-89720804
PTEN	NM_000314.4	4896	c.956_959delCTTT	p.T319fs*24	10:89720805-89720808
PTEN	NM_000314.4	4898	c.950_953delTACT	p.V317fs*3	10:89720799-89720802
PTEN	NM_000314.4	4899	c.951_954delACTT	p.V317fs*3	10:89720800-89720803
PTEN	NM_000314.4	4903	c.954_957delTACT	p.L318fs*2	10:89720803-89720806
PTEN	NM_000314.4	4907	c.364_368delATTCA	p.I122fs*2	10:89692880-89692884
PTEN	NM_000314.4	4908	c.760_764delAAAGT	p.K254fs*42	10:89717735-89717739
PTEN	NM_000314.4	4912	c.750_751delTG	p.C250fs*2	10:89717725-89717726
PTEN	NM_000314.4	4916	c.953_956delTTAC	p.L318fs*2	10:89720802-89720805
PTEN	NM_000314.4	4929	c.17_18delAA	p.K6fs*4	10:89624243-89624244
PTEN	NM_000314.4	4931	c.881_885delGTCTA	p.S294fs*2	10:89720730-89720734
PTEN	NM_000314.4	4932	c.987_990delTAAA	p.N329fs*14	10:89720836-89720839
PTEN	NM_000314.4	4937	c.16_17delAA	p.K6fs*4	10:89624242-89624243
PTEN	NM_000314.4	4942	c.187_188delAA	p.N63fs*10	10:89685292-89685293
PTEN	NM_000314.4	4943	c.950_954delTACTT	p.V317fs*6	10:89720799-89720803
PTEN	NM_000314.4	4958	c.955_958delACTT	p.T319fs*1	10:89720804-89720807
PTEN	NM_000314.4	4969	c.526_528delTAT	p.Y176del	10:89711908-89711910
PTEN	NM_000314.4	4976	c.49_51delCAA	p.Q17del	10:89624275-89624277
PTEN	NM_000314.4	4982	c.955_957delACT	p.T319del	10:89720804-89720806
PTEN	NM_000314.4	4986	c.741_742insA	p.P248fs*5	10:89717716-89717717
PTEN	NM_000314.4	4990	c.968_969insA	p.N323fs*2	10:89720817-89720818
PTEN	NM_000314.4	4994	c.963_964insA	p.T321fs*3	10:89720812-89720813
PTEN	NM_000314.4	5000	c.170_171insT	p.L57fs*6	10:89685275-89685276
PTEN	NM_000314.4	5008	c.955_956insA	p.T319fs*6	10:89720804-89720805
PTEN	NM_000314.4	5025	c.742_743insC	p.P248fs*5	10:89717717-89717718
PTEN	NM_000314.4	5026	c.742_743insA	p.P248fs*5	10:89717717-89717718
PTEN	NM_000314.4	5032	c.394G>A	p.G132S	10:89692910-89692910
PTEN	NM_000314.4	5033	c.389G>A	p.R130Q	10:89692905-89692905
PTEN	NM_000314.4	5036	c.202T>C	p.Y68H	10:89685307-89685307
PTEN	NM_000314.4	5037	c.37A>G	p.K13E	10:89624263-89624263
PTEN	NM_000314.4	5039	c.518G>A	p.R173H	10:89711900-89711900
PTEN	NM_000314.4	5041	c.377C>T	p.A126V	10:89692893-89692893
PTEN	NM_000314.4	5042	c.182A>G	p.H61R	10:89685287-89685287
PTEN	NM_000314.4	5044	c.397G>A	p.V133I	10:89692913-89692913
PTEN	NM_000314.4	5045	c.509G>A	p.S170N	10:89711891-89711891
PTEN	NM_000314.4	5048	c.196A>G	p.K66E	10:89685301-89685301
PTEN	NM_000314.4	5049	c.29G>A	p.S10N	10:89624255-89624255
PTEN	NM_000314.4	5051	c.376G>A	p.A126T	10:89692892-89692892
PTEN	NM_000314.4	5052	c.499A>G	p.T167A	10:89711881-89711881
PTEN	NM_000314.4	5078	c.367C>T	p.H123Y	10:89692883-89692883
PTEN	NM_000314.4	5082	c.373A>G	p.K125E	10:89692889-89692889
PTEN	NM_000314.4	5089	c.517C>T	p.R173C	10:89711899-89711899
PTEN	NM_000314.4	5091	c.493G>A	p.G165R	10:89711875-89711875
PTEN	NM_000314.4	5092	c.385G>A	p.G129R	10:89692901-89692901
PTEN	NM_000314.4	5093	c.992A>G	p.D331G	10:89720841-89720841
PTEN	NM_000314.4	5101	c.40A>G	p.R14G	10:89624266-89624266
PTEN	NM_000314.4	5106	c.335T>C	p.L112P	10:89692851-89692851
PTEN	NM_000314.4	5111	c.737C>T	p.P246L	10:89717712-89717712
PTEN	NM_000314.4	5113	c.314G>A	p.C105Y	10:89692830-89692830
PTEN	NM_000314.4	5114	c.494G>A	p.G165E	10:89711876-89711876
PTEN	NM_000314.4	5121	c.331T>C	p.W111R	10:89692847-89692847
PTEN	NM_000314.4	5123	c.395G>A	p.G132D	10:89692911-89692911
PTEN	NM_000314.4	5125	c.755A>G	p.D252G	10:89717730-89717730
PTEN	NM_000314.4	5127	c.170T>C	p.L57S	10:89685275-89685275
PTEN	NM_000314.4	5133	c.47A>G	p.Y16C	10:89624273-89624273
PTEN	NM_000314.4	5143	c.380G>A	p.G127E	10:89692896-89692896
PTEN	NM_000314.4	5149	c.511C>T	p.Q171*	10:89711893-89711893
PTEN	NM_000314.4	5150	c.640C>T	p.Q214*	10:89717615-89717615
PTEN	NM_000314.4	5151	c.1003C>T	p.R335*	10:89720852-89720852
PTEN	NM_000314.4	5152	c.388C>T	p.R130*	10:89692904-89692904
PTEN	NM_000314.4	5153	c.49C>T	p.Q17*	10:89624275-89624275
PTEN	NM_000314.4	5156	c.892C>T	p.Q298*	10:89720741-89720741
PTEN	NM_000314.4	5157	c.332G>A	p.W111*	10:89692848-89692848
PTEN	NM_000314.4	5159	c.733C>T	p.Q245*	10:89717708-89717708
PTEN	NM_000314.4	5160	c.781C>T	p.Q261*	10:89717756-89717756
PTEN	NM_000314.4	5161	c.328C>T	p.Q110*	10:89692844-89692844
PTEN	NM_000314.4	5191	c.198G>T	p.K66N	10:89685303-89685303
PTEN	NM_000314.4	5193	c.384G>T	p.K128N	10:89692900-89692900
PTEN	NM_000314.4	5199	c.334C>G	p.L112V	10:89692850-89692850
PTEN	NM_000314.4	5200	c.511C>G	p.Q171E	10:89711893-89711893
PTEN	NM_000314.4	5211	c.376G>C	p.A126P	10:89692892-89692892
PTEN	NM_000314.4	5212	c.319G>T	p.D107Y	10:89692835-89692835
PTEN	NM_000314.4	5214	c.361G>C	p.A121P	10:89692877-89692877
PTEN	NM_000314.4	5216	c.389G>T	p.R130L	10:89692905-89692905
PTEN	NM_000314.4	5218	c.509G>T	p.S170I	10:89711891-89711891
PTEN	NM_000314.4	5219	c.388C>G	p.R130G	10:89692904-89692904
PTEN	NM_000314.4	5220	c.751G>T	p.G251C	10:89717726-89717726
PTEN	NM_000314.4	5224	c.370T>A	p.C124S	10:89692886-89692886
PTEN	NM_000314.4	5230	c.758T>A	p.I253N	10:89717733-89717733
PTEN	NM_000314.4	5232	c.44G>T	p.R15I	10:89624270-89624270
PTEN	NM_000314.4	5244	c.512A>C	p.Q171P	10:89711894-89711894
PTEN	NM_000314.4	5246	c.754G>T	p.D252Y	10:89717729-89717729
PTEN	NM_000314.4	5253	c.170T>G	p.L57W	10:89685275-89685275
PTEN	NM_000314.4	5255	c.1021T>G	p.F341V	10:89720870-89720870
PTEN	NM_000314.4	5257	c.166T>G	p.F56V	10:89685271-89685271
PTEN	NM_000314.4	5266	c.314G>T	p.C105F	10:89692830-89692830
PTEN	NM_000314.4	5270	c.45A>T	p.R15S	10:89624271-89624271
PTEN	NM_000314.4	5271	c.371G>C	p.C124S	10:89692887-89692887
PTEN	NM_000314.4	5273	c.362C>A	p.A121E	10:89692878-89692878
PTEN	NM_000314.4	5277	c.389G>C	p.R130P	10:89692905-89692905
PTEN	NM_000314.4	5290	c.1008C>G	p.Y336*	10:89720857-89720857
PTEN	NM_000314.4	5292	c.703G>T	p.E235*	10:89717678-89717678
PTEN	NM_000314.4	5296	c.195C>A	p.Y65*	10:89685300-89685300
PTEN	NM_000314.4	5298	c.19G>T	p.E7*	10:89624245-89624245
PTEN	NM_000314.4	5313	c.176C>A	p.S59*	10:89685281-89685281
PTEN	NM_000314.4	5314	c.862G>T	p.E288*	10:89720711-89720711
PTEN	NM_000314.4	5317	c.195C>G	p.Y65*	10:89685300-89685300
PTEN	NM_000314.4	53243	c.964_964delA	p.N323fs*21	10:89720813-89720813
PTEN	NM_000314.4	5775	c.1002_1003CC>TT	p.R335*	10:89720851-89720852
PTEN	NM_000314.4	5801	c.968delA	p.N323fs*21	10:89720817-89720817
PTEN	NM_000314.4	5811	c.188delA	p.N63fs*36	10:89685293-89685293
PTEN	NM_000314.4	5812	c.391delA	p.T131fs*3	10:89692907-89692907
PTEN	NM_000314.4	5814	c.993delC	p.D331fs*13	10:89720842-89720842
PTEN	NM_000314.4	5816	c.867delA	p.V290fs*1	10:89720716-89720716
PTEN	NM_000314.4	5817	c.389delG	p.R130fs*4	10:89692905-89692905
PTEN	NM_000314.4	5822	c.738delG	p.P246fs*10	10:89717713-89717713
PTEN	NM_000314.4	5823	c.963delA	p.T321fs*23	10:89720812-89720812
PTEN	NM_000314.4	5824	c.370delT	p.C124fs*10	10:89692886-89692886
PTEN	NM_000314.4	5825	c.517delC	p.R173fs*10	10:89711899-89711899
PTEN	NM_000314.4	5840	c.321_326delTCTTGA	p.L108_D109del	10:89692837-89692842
PTEN	NM_000314.4	5841	c.348delC	p.D116fs*18	10:89692864-89692864
PTEN	NM_000314.4	5842	c.357delT	p.V119fs*15	10:89692873-89692873
PTEN	NM_000314.4	5844	c.383_391del9	p.K128_R130del	10:89692899-89692907
PTEN	NM_000314.4	5869	c.1009delT	p.F337fs*7	10:89720858-89720858
PTEN	NM_000314.4	5878	c.46_47insT	p.Y16fs*28	10:89624272-89624273
PTEN	NM_000314.4	5885	c.353_354insA	p.H118fs*8	10:89692869-89692870
PTEN	NM_000314.4	5887	c.711_712insAA	p.K237fs*19	10:89717686-89717687
PTEN	NM_000314.4	5888	c.723_724insTT	p.E242fs*15	10:89717698-89717699
PTEN	NM_000314.4	5907	c.493-12delT	p.?	10:89711863-89711863
PTEN	NM_000314.4	5915	c.1-9C>G	p.?	10:89624218-89624218
PTEN	NM_000314.4	5916	c.209+5G>A	p.?	10:89685319-89685319
PTEN	NM_000314.4	5957	c.1026+1G>T	p.?	10:89720876-89720876
PTEN	NM_000314.4	5958	c.165-1G>T	p.?	10:89685269-89685269
PTEN	NM_000314.4	5959	c.165-2A>C	p.?	10:89685268-89685268
PTEN	NM_000314.4	5960	c.165-1G>A	p.?	10:89685269-89685269
PTEN	NM_000314.4	5961	c.493-1G>A	p.?	10:89711874-89711874
PTEN	NM_000314.4	5974	c.209+1G>C	p.?	10:89685315-89685315
PTEN	NM_000314.4	5975	c.209+1delGT	p.?	10:89685315-89685316
PTEN	NM_000314.4	5976	c.209+1G>T	p.?	10:89685315-89685315
PTEN	NM_000314.4	5979	c.209+1delGTAA	p.?	10:89685315-89685318
PTEN	NM_000314.4	6206	c.314G>C	p.C105S	10:89692830-89692830
PTEN	NM_000314.4	87314	c.797_797delA	p.K267fs*9	10:89717772-89717772
PTEN	NM_000314.4	88109	c.724G>T	p.E242*	10:89717699-89717699
PTPN11	NM_002834.3	13000	c.226G>A	p.E76K	12:112888210-112888210
PTPN11	NM_002834.3	13010	c.178G>C	p.G60R	12:112888162-112888162
PTPN11	NM_002834.3	13011	c.181G>T	p.D61Y	12:112888165-112888165
PTPN11	NM_002834.3	13012	c.181G>A	p.D61N	12:112888165-112888165
PTPN11	NM_002834.3	13013	c.205G>A	p.E69K	12:112888189-112888189
PTPN11	NM_002834.3	13014	c.214G>A	p.A72T	12:112888198-112888198
PTPN11	NM_002834.3	13015	c.215C>T	p.A72V	12:112888199-112888199
PTPN11	NM_002834.3	13016	c.226G>C	p.E76Q	12:112888210-112888210
PTPN11	NM_002834.3	13017	c.227A>G	p.E76G	12:112888211-112888211
PTPN11	NM_002834.3	13019	c.218C>T	p.T73I	12:112888202-112888202
PTPN11	NM_002834.3	13020	c.1504T>C	p.S502P	12:112926884-112926884
PTPN11	NM_002834.3	13021	c.1508G>A	p.G503E	12:112926888-112926888
PTPN11	NM_002834.3	13022	c.182A>T	p.D61V	12:112888166-112888166
PTPN11	NM_002834.3	13023	c.1505C>T	p.S502L	12:112926885-112926885
PTPN11	NM_002834.3	13025	c.227A>T	p.E76V	12:112888211-112888211
PTPN11	NM_002834.3	13026	c.227A>C	p.E76A	12:112888211-112888211
PTPN11	NM_002834.3	13027	c.1508G>C	p.G503A	12:112926888-112926888
PTPN11	NM_002834.3	13028	c.179G>T	p.G60V	12:112888163-112888163
PTPN11	NM_002834.3	13029	c.213T>A	p.F71L	12:112888197-112888197
PTPN11	NM_002834.3	13031	c.1528C>A	p.Q510K	12:112926908-112926908
PTPN11	NM_002834.3	13032	c.172A>T	p.N58Y	12:112888156-112888156
PTPN11	NM_002834.3	13034	c.1472C>T	p.P491L	12:112926852-112926852
PTPN11	NM_002834.3	13035	c.215C>A	p.A72D	12:112888199-112888199
PTPN11	NM_002834.3	13039	c.211T>C	p.F71L	12:112888195-112888195
PTPN11	NM_002834.3	13993	c.155C>G	p.T52S	12:112888139-112888139
PTPN11	NM_002834.3	14269	c.182A>G	p.D61G	12:112888166-112888166
PTPN11	NM_002834.3	14271	c.1508G>T	p.G503V	12:112926888-112926888
PTPN11	NM_002834.3	20900	c.181G>C	p.D61H	12:112888165-112888165
RB1	NM_000321	1042	c.2107-2A>G	p.?	13:49037865-49037865
RB1	NM_000321	13117	c.2053C>T	p.Q685*	13:49033916-49033916
RB1	NM_000321	28816	c.940-2A>T	p.?	13:48941628-48941628
RB1	NM_000321	861	c.1981C>T	p.R661W	13:49033844-49033844
RB1	NM_000321	868	c.2242G>T	p.E748*	13:49039164-49039164
RB1	NM_000321	869	c.1980_1983delCCGG	p.L660fs*2	13:49033843-49033846
RB1	NM_000321	870	c.2028_2040del13	p.L676fs*16	13:49033891-49033903
RB1	NM_000321	879	c.1072C>T	p.R358*	13:48942685-48942685
RB1	NM_000321	883	c.2117G>T	p.C706F	13:49037877-49037877
RB1	NM_000321	887	c.1654C>T	p.R552*	13:48955538-48955538
RB1	NM_000321	888	c.1666C>T	p.R556*	13:48955550-48955550
RB1	NM_000321	890	c.409G>T	p.E137*	13:48919244-48919244
RB1	NM_000321	891	c.958C>T	p.R320*	13:48941648-48941648
RB1	NM_000321	892	c.1735C>T	p.R579*	13:49027168-49027168
RB1	NM_000321	895	c.1363C>T	p.R455*	13:48953760-48953760
RB1	NM_000321	915	c.596T>A	p.L199*	13:48923148-48923148
RB1	NM_000321	916	c.2261T>G	p.V754G	13:49039183-49039183
RB1	NM_000321	940	c.2143A>T	p.K715*	13:49037903-49037903
RET	NM_020975	133167	c.2647G>T	p.A883S	10:43615568-43615568
RET	NM_020975	21338	c.2304G>C	p.E768D	10:43613840-43613840
RET	NM_020975	27040	c.1886_1891delTGTGCG	p.L629_D631>H	10:43609934-43609939
RET	NM_020975	29803	c.1852T>C	p.C618R	10:43609096-43609096
RET	NM_020975	29804	c.1858T>C	p.C620R	10:43609102-43609102
RET	NM_020975	964	c.1888T>C	p.C630R	10:43609936-43609936
RET	NM_020975	965	c.2753T>C	p.M918T	10:43617416-43617416
RET	NM_020975	966	c.1900T>C	p.C634R	10:43609948-43609948
RET	NM_020975	968	c.1894_1899delGAGCTG	p.E632_L633del	10:43609942-43609947
RET	NM_020975	974	c.1901G>A	p.C634Y	10:43609949-43609949
RET	NM_020975	975	c.1902C>G	p.C634W	10:43609950-43609950
RET	NM_020975	977	c.2647_2648GC>TT	p.A883F	10:43615568-43615569
RET	NM_020975	978	c.1892A>G	p.D631G	10:43609940-43609940
RET	NM_020975	981	c.2646_2648AGC>TTT	p.A883F	10:43615567-43615569
RET	NM_020975	982	c.1895_1897delAGC	p.E632_L633>V	10:43609943-43609945
RET	NM_020975	983	c.1893_1898delCGAGCT	p.D631_L633>E	10:43609941-43609946
RET	NM_020975	984	c.1834_1860del27	p.F612_C620del	10:43609078-43609104
SMAD4	NM_005359.3	13115	c.431C>G	p.S144*	18:48575671-48575671
SMAD4	NM_005359.3	14057	c.733C>T	p.Q245*	18:48584560-48584560
SMAD4	NM_005359.3	14096	c.1333C>T	p.R445*	18:48603032-48603032
SMAD4	NM_005359.3	14105	c.1394_1395insT	p.A466fs*28	18:48603093-48603094
SMAD4	NM_005359.3	14110	c.989A>C	p.E330A	18:48591826-48591826
SMAD4	NM_005359.3	14111	c.1028C>G	p.S343*	18:48591865-48591865
SMAD4	NM_005359.3	14113	c.1490G>A	p.R497H	18:48604668-48604668
SMAD4	NM_005359.3	14115	c.1569C>G	p.C523W	18:48604747-48604747
SMAD4	NM_005359.3	14118	c.502G>T	p.G168*	18:48581198-48581198
SMAD4	NM_005359.3	14121	c.1015_1029del15	p.F339_S343del	18:48591852-48591866
SMAD4	NM_005359.3	14122	c.1082G>A	p.R361H	18:48591919-48591919
SMAD4	NM_005359.3	14124	c.1341_1365del25	p.Q448fs*20	18:48603040-48603064
SMAD4	NM_005359.3	14126	c.1519A>C	p.K507Q	18:48604697-48604697
SMAD4	NM_005359.3	14129	c.1543A>T	p.R515*	18:48604721-48604721
SMAD4	NM_005359.3	14134	c.1576G>T	p.E526*	18:48604754-48604754
SMAD4	NM_005359.3	14135	c.1051G>C	p.D351H	18:48591888-48591888
SMAD4	NM_005359.3	14140	c.1081C>T	p.R361C	18:48591918-48591918
SMAD4	NM_005359.3	14163	c.931C>T	p.Q311*	18:48586262-48586262
SMAD4	NM_005359.3	14167	c.955+5G>C	p.?	18:48586291-48586291
SMAD4	NM_005359.3	14174	c.1072G>T	p.G358*	18:48591909-48591909
SMAD4	NM_005359.3	14175	c.1236C>G	p.Y412*	18:48593485-48593485
SMAD4	NM_005359.3	14177	c.1546_1553delCAGAGCAT	p.S517fs*7	18:48604724-48604731
SMAD4	NM_005359.3	14215	c.353C>T	p.A118V	18:48575159-48575159
SMAD4	NM_005359.3	14216	c.363_364insA	p.C123fs*2	18:48575169-48575170
SMAD4	NM_005359.3	14217	c.776_777delCT	p.T259fs*4	18:48584603-48584604
SMAD4	NM_005359.3	14220	c.1058A>G	p.Y353C	18:48591895-48591895
SMAD4	NM_005359.3	14221	c.1496G>A	p.C499Y	18:48604674-48604674
SMAD4	NM_005359.3	14223	c.1229_1230insCA	p.Q410fs*6	18:48593478-48593479
SMAD4	NM_005359.3	14232	c.1064A>G	p.D355G	18:48591901-48591901
SMAD4	NM_005359.3	14249	c.1156G>C	p.G386R	18:48593405-48593405
SMAD4	NM_005359.3	25274	c.366_367insA	p.C123fs*2	18:48575172-48575173
SMARCB1	NM_003073.2	1002	c.118C>T	p.R40*	22:24133967-24133967
SMARCB1	NM_003073.2	1057	c.1148delC	p.P383fs	22:24176357-24176357
SMARCB1	NM_003073.2	1060	c.1144delG	p.A382fs*4	22:24176353-24176353
SMARCB1	NM_003073.2	1090	c.1119-41G>A	p.?	22:24176287-24176287
SMARCB1	NM_003073.2	24595	c.157C>T	p.R53*	22:24134006-24134006
SMARCB1	NM_003073.2	29382	c.1143delG	p.A382fs*5	22:24176352-24176352
SMARCB1	NM_003073.2	29495	c.1145delC	p.P383fs*4	22:24176354-24176354
SMARCB1	NM_003073.2	989	c.1130G>A	p.R377H	22:24176339-24176339
SMARCB1	NM_003073.2	991	c.141C>A	p.Y47*	22:24133990-24133990
SMARCB1	NM_003073.2	992	c.472C>T	p.R158*	22:24143240-24143240
SMARCB1	NM_003073.2	993	c.601C>T	p.R201*	22:24145582-24145582
SMO	NM_005631.3	13145	c.595C>T	p.R199W	7:128845101-128845101
SMO	NM_005631.3	13146	c.1604G>T	p.W535L	7:128850341-128850341
SMO	NM_005631.3	13147	c.970G>A	p.A324T	7:128846040-128846040
SMO	NM_005631.3	13148	c.1210G>A	p.V404M	7:128846374-128846374
SMO	NM_005631.3	13150	c.1918A>G	p.T640A	7:128851593-128851593
SRC	NM_005417	1369	c.1591C>T	p.Q531*	20:36031762-36031762
STK11	NM_000455	12924	c.842delC	p.P281fs*6	19:1221319-1221319
STK11	NM_000455	12925	c.109C>T	p.Q37*	19:1207021-1207021
STK11	NM_000455	18652	c.996G>A	p.W332*	19:1223059-1223059
STK11	NM_000455	20857	c.787_790delTTGT	p.F264fs*22	19:1221264-1221267
STK11	NM_000455	20871	c.837delC	p.P281fs*6	19:1221314-1221314
STK11	NM_000455	20874	c.180C>G	p.Y60*	19:1207092-1207092
STK11	NM_000455	20943	c.508C>T	p.Q170*	19:1220415-1220415
STK11	NM_000455	20944	c.580G>T	p.D194Y	19:1220487-1220487
STK11	NM_000455	20957	c.581A>T	p.D194V	19:1220488-1220488
STK11	NM_000455	21212	c.169delG	p.E57fs*7	19:1207077-1207077
STK11	NM_000455	21354	c.511G>A	p.G171S	19:1220418-1220418
STK11	NM_000455	21355	c.842C>T	p.P281L	19:1221319-1221319
STK11	NM_000455	21359	c.595G>A	p.E199K	19:1220502-1220502
STK11	NM_000455	21360	c.1062C>G	p.F354L	19:1223125-1223125
STK11	NM_000455	21378	c.96C>G	p.T32T	19:1207008-1207008
STK11	NM_000455	25229	c.595G>T	p.E199*	19:1220502-1220502
STK11	NM_000455	25847	c.580G>A	p.D194N	19:1220487-1220487
STK11	NM_000455	25851	c.842_843insC	p.L282fs*3	19:1221319-1221320
STK11	NM_000455	27316	c.475C>T	p.Q159*	19:1220382-1220382
STK11	NM_000455	27322	c.180delC	p.Y60fs*1	19:1207092-1207092
STK11	NM_000455	28298	c.841_842>T	p.P281fs*6	19:1221318-1221319
STK11	NM_000455	29005	c.816C>T	p.Y272Y	19:1221293-1221293
STK11	NM_000455	48786	c.587G>T	p.G196V	19:1220494-1220494
TP53	NM_000546	10645	c.527G>T	p.C176F	17:7578403-7578403
TP53	NM_000546	10646	c.725G>A	p.C242Y	17:7577556-7577556
TP53	NM_000546	10647	c.404G>T	p.C135F	17:7578526-7578526
TP53	NM_000546	10648	c.524G>A	p.R175H	17:7578406-7578406
TP53	NM_000546	10650	c.529C>T	p.P177S	17:7578401-7578401
TP53	NM_000546	10651	c.530C>G	p.P177R	17:7578400-7578400
TP53	NM_000546	10654	c.637C>T	p.R213*	17:7578212-7578212
TP53	NM_000546	10656	c.742C>T	p.R248W	17:7577539-7577539
TP53	NM_000546	10659	c.817C>T	p.R273C	17:7577121-7577121
TP53	NM_000546	10660	c.818G>A	p.R273H	17:7577120-7577120
TP53	NM_000546	10662	c.743G>A	p.R248Q	17:7577538-7577538
TP53	NM_000546	10663	c.916C>T	p.R306*	17:7577022-7577022
TP53	NM_000546	10667	c.646G>A	p.V216M	17:7578203-7578203
TP53	NM_000546	10668	c.745A>G	p.R249G	17:7577536-7577536
TP53	NM_000546	10670	c.469G>T	p.V157F	17:7578461-7578461
TP53	NM_000546	10672	c.577C>T	p.H193Y	17:7578272-7578272
TP53	NM_000546	10684	c.403T>C	p.C135R	17:7578527-7578527
TP53	NM_000546	10687	c.527G>A	p.C176Y	17:7578403-7578403
TP53	NM_000546	10690	c.473G>A	p.R158H	17:7578457-7578457
TP53	NM_000546	10701	c.824G>T	p.C275F	17:7577114-7577114
TP53	NM_000546	10704	c.844C>T	p.R282W	17:7577094-7577094
TP53	NM_000546	10705	c.586C>T	p.R196*	17:7578263-7578263
TP53	NM_000546	10706	c.548C>G	p.S183*	17:7578382-7578382
TP53	NM_000546	10709	c.722C>G	p.S241C	17:7577559-7577559
TP53	NM_000546	10710	c.892G>T	p.E298*	17:7577046-7577046
TP53	NM_000546	10714	c.473G>T	p.R158L	17:7578457-7578457
TP53	NM_000546	10715	c.695T>A	p.I232N	17:7577586-7577586
TP53	NM_000546	10716	c.329G>T	p.R110L	17:7579358-7579358
TP53	NM_000546	10718	c.524G>T	p.R175L	17:7578406-7578406
TP53	NM_000546	10719	c.811G>A	p.E271K	17:7577127-7577127
TP53	NM_000546	10722	c.853G>A	p.E285K	17:7577085-7577085
TP53	NM_000546	10724	c.839G>C	p.R280T	17:7577099-7577099
TP53	NM_000546	10725	c.701A>G	p.Y234C	17:7577580-7577580
TP53	NM_000546	10726	c.856G>A	p.E286K	17:7577082-7577082
TP53	NM_000546	10728	c.839G>A	p.R280K	17:7577099-7577099
TP53	NM_000546	10731	c.707A>G	p.Y236C	17:7577574-7577574
TP53	NM_000546	10733	c.574C>T	p.Q192*	17:7578275-7578275
TP53	NM_000546	10735	c.638G>A	p.R213Q	17:7578211-7578211
TP53	NM_000546	10738	c.542G>A	p.R181H	17:7578388-7578388
TP53	NM_000546	10739	c.481G>A	p.A161T	17:7578449-7578449
TP53	NM_000546	10742	c.578A>G	p.H193R	17:7578271-7578271
TP53	NM_000546	10743	c.848G>C	p.R283P	17:7577090-7577090
TP53	NM_000546	10749	c.830G>T	p.C277F	17:7577108-7577108
TP53	NM_000546	10750	c.490A>T	p.K164*	17:7578440-7578440
TP53	NM_000546	10756	c.827C>T	p.A276V	17:7577111-7577111
TP53	NM_000546	10757	c.738G>C	p.M246I	17:7577543-7577543
TP53	NM_000546	10758	c.659A>G	p.Y220C	17:7578190-7578190
TP53	NM_000546	10760	c.467G>C	p.R156P	17:7578463-7578463
TP53	NM_000546	10762	c.490A>G	p.K164E	17:7578440-7578440
TP53	NM_000546	10768	c.535C>T	p.H179Y	17:7578395-7578395
TP53	NM_000546	10769	c.820G>T	p.V274F	17:7577118-7577118
TP53	NM_000546	10770	c.1045G>T	p.E349*	17:7573982-7573982
TP53	NM_000546	10771	c.749C>T	p.P250L	17:7577532-7577532
TP53	NM_000546	10777	c.715A>G	p.N239D	17:7577566-7577566
TP53	NM_000546	10779	c.818G>T	p.R273L	17:7577120-7577120
TP53	NM_000546	10785	c.747G>C	p.R249S	17:7577534-7577534
TP53	NM_000546	10788	c.764T>G	p.I255S	17:7577517-7577517
TP53	NM_000546	10790	c.455C>T	p.P152L	17:7578475-7578475
TP53	NM_000546	10794	c.796G>A	p.G266R	17:7577142-7577142
TP53	NM_000546	10801	c.404G>A	p.C135Y	17:7578526-7578526
TP53	NM_000546	10804	c.610G>T	p.E204*	17:7578239-7578239
TP53	NM_000546	10808	c.488A>G	p.Y163C	17:7578442-7578442
TP53	NM_000546	10810	c.725G>T	p.C242F	17:7577556-7577556
TP53	NM_000546	10812	c.722C>T	p.S241F	17:7577559-7577559
TP53	NM_000546	10813	c.394A>G	p.K132E	17:7578536-7578536
TP53	NM_000546	10814	c.832C>G	p.P278A	17:7577106-7577106
TP53	NM_000546	10817	c.747G>T	p.R249S	17:7577534-7577534
TP53	NM_000546	10834	c.711G>A	p.M237I	17:7577570-7577570
TP53	NM_000546	10856	c.880G>T	p.E294*	17:7577058-7577058
TP53	NM_000546	10859	c.814G>T	p.V272L	17:7577124-7577124
TP53	NM_000546	10862	c.378C>G	p.Y126*	17:7578552-7578552
TP53	NM_000546	10863	c.833C>T	p.P278L	17:7577105-7577105
TP53	NM_000546	10867	c.797G>A	p.G266E	17:7577141-7577141
TP53	NM_000546	10870	c.523C>G	p.R175G	17:7578407-7578407
TP53	NM_000546	10883	c.731G>A	p.G244D	17:7577550-7577550
TP53	NM_000546	10886	c.310C>T	p.Q104*	17:7579377-7579377
TP53	NM_000546	10887	c.833C>G	p.P278R	17:7577105-7577105
TP53	NM_000546	10888	c.378C>A	p.Y126*	17:7578552-7578552
TP53	NM_000546	10889	c.536A>G	p.H179R	17:7578394-7578394
TP53	NM_000546	10891	c.814G>A	p.V272M	17:7577124-7577124
TP53	NM_000546	10893	c.824G>A	p.C275Y	17:7577114-7577114
TP53	NM_000546	10911	c.847C>T	p.R283C	17:7577091-7577091
TP53	NM_000546	10912	c.463A>C	p.T155P	17:7578467-7578467
TP53	NM_000546	10931	c.751A>C	p.I251L	17:7577530-7577530
TP53	NM_000546	10935	c.722C>A	p.S241Y	17:7577559-7577559
TP53	NM_000546	10939	c.832C>T	p.P278S	17:7577106-7577106
TP53	NM_000546	10941	c.730G>A	p.G244S	17:7577551-7577551
TP53	NM_000546	10943	c.841G>C	p.D281H	17:7577097-7577097
TP53	NM_000546	10957	c.733G>C	p.G245R	17:7577548-7577548
TP53	NM_000546	10958	c.797G>T	p.G266V	17:7577141-7577141
TP53	NM_000546	10991	c.396G>T	p.K132N	17:7578534-7578534
TP53	NM_000546	10992	c.844C>G	p.R282G	17:7577094-7577094
TP53	NM_000546	10995	c.580C>T	p.L194F	17:7578269-7578269
TP53	NM_000546	10996	c.511G>T	p.E171*	17:7578419-7578419
TP53	NM_000546	11011	c.794T>C	p.L265P	17:7577144-7577144
TP53	NM_000546	11059	c.713G>A	p.C238Y	17:7577568-7577568
TP53	NM_000546	11063	c.711G>T	p.M237I	17:7577570-7577570
TP53	NM_000546	11066	c.578A>T	p.H193L	17:7578271-7578271
TP53	NM_000546	11071	c.1009C>T	p.R337C	17:7574018-7574018
TP53	NM_000546	11073	c.1024C>T	p.R342*	17:7574003-7574003
TP53	NM_000546	11078	c.1027G>T	p.E343*	17:7574000-7574000
TP53	NM_000546	11081	c.733G>T	p.G245C	17:7577548-7577548
TP53	NM_000546	11084	c.517G>A	p.V173M	17:7578413-7578413
TP53	NM_000546	11087	c.472C>G	p.R158G	17:7578458-7578458
TP53	NM_000546	11089	c.584T>C	p.I195T	17:7578265-7578265
TP53	NM_000546	11090	c.541C>T	p.R181C	17:7578389-7578389
TP53	NM_000546	11114	c.528C>G	p.C176W	17:7578402-7578402
TP53	NM_000546	11123	c.838A>G	p.R280G	17:7577100-7577100
TP53	NM_000546	11133	c.725G>C	p.C242S	17:7577556-7577556
TP53	NM_000546	11148	c.476C>T	p.A159V	17:7578454-7578454
TP53	NM_000546	11152	c.700T>C	p.Y234H	17:7577581-7577581
TP53	NM_000546	11166	c.406C>T	p.Q136*	17:7578524-7578524
TP53	NM_000546	11181	c.764T>C	p.I255T	17:7577517-7577517
TP53	NM_000546	11183	c.799C>T	p.R267W	17:7577139-7577139
TP53	NM_000546	11196	c.734G>T	p.G245V	17:7577547-7577547
TP53	NM_000546	11205	c.796G>C	p.G266R	17:7577142-7577142
TP53	NM_000546	11210	c.646G>T	p.V216L	17:7578203-7578203
TP53	NM_000546	11213	c.752T>C	p.I251T	17:7577529-7577529
TP53	NM_000546	11218	c.464C>A	p.T155N	17:7578466-7578466
TP53	NM_000546	11224	c.394A>C	p.K132Q	17:7578536-7578536
TP53	NM_000546	11232	c.842A>G	p.D281G	17:7577096-7577096
TP53	NM_000546	11244	c.764T>A	p.I255N	17:7577517-7577517
TP53	NM_000546	11249	c.537T>G	p.H179Q	17:7578393-7578393
TP53	NM_000546	11250	c.329G>C	p.R110P	17:7579358-7579358
TP53	NM_000546	11286	c.1015G>T	p.E339*	17:7574012-7574012
TP53	NM_000546	11287	c.839G>T	p.R280I	17:7577099-7577099
TP53	NM_000546	11290	c.625A>T	p.R209*	17:7578224-7578224
TP53	NM_000546	11291	c.1006G>T	p.E336*	17:7574021-7574021
TP53	NM_000546	11305	c.809T>C	p.F270S	17:7577129-7577129
TP53	NM_000546	11307	c.643A>T	p.S215C	17:7578206-7578206
TP53	NM_000546	11319	c.402T>G	p.F134L	17:7578528-7578528
TP53	NM_000546	11323	c.482C>A	p.A161D	17:7578448-7578448
TP53	NM_000546	11333	c.499C>T	p.Q167*	17:7578431-7578431
TP53	NM_000546	11351	c.614A>T	p.Y205F	17:7578235-7578235
TP53	NM_000546	11355	c.737T>C	p.M246T	17:7577544-7577544
TP53	NM_000546	11356	c.726C>G	p.C242W	17:7577555-7577555
TP53	NM_000546	11369	c.492G>T	p.K164N	17:7578438-7578438
TP53	NM_000546	11374	c.752T>A	p.I251N	17:7577529-7577529
TP53	NM_000546	11376	c.737T>G	p.M246R	17:7577544-7577544
TP53	NM_000546	11392	c.800G>C	p.R267P	17:7577138-7577138
TP53	NM_000546	11411	c.1010G>T	p.R337L	17:7574017-7574017
TP53	NM_000546	11448	c.321C>G	p.Y107*	17:7579366-7579366
TP53	NM_000546	11449	c.388C>T	p.L130F	17:7578542-7578542
TP53	NM_000546	11450	c.644G>T	p.S215I	17:7578205-7578205
TP53	NM_000546	11462	c.388C>G	p.L130V	17:7578542-7578542
TP53	NM_000546	11483	c.848G>A	p.R283H	17:7577090-7577090
TP53	NM_000546	11491	c.743G>C	p.R248P	17:7577538-7577538
TP53	NM_000546	11496	c.476C>A	p.A159D	17:7578454-7578454
TP53	NM_000546	11501	c.823T>G	p.C275G	17:7577115-7577115
TP53	NM_000546	11508	c.497C>A	p.S166*	17:7578433-7578433
TP53	NM_000546	11514	c.1001G>T	p.G334V	17:7574026-7574026
TP53	NM_000546	11516	c.841G>T	p.D281Y	17:7577097-7577097
TP53	NM_000546	11517	c.377A>G	p.Y126C	17:7578553-7578553
TP53	NM_000546	11524	c.730G>T	p.G244C	17:7577551-7577551
TP53	NM_000546	11542	c.703A>G	p.N235D	17:7577578-7577578
TP53	NM_000546	11564	c.742C>G	p.R248G	17:7577539-7577539
TP53	NM_000546	11582	c.395A>G	p.K132R	17:7578535-7578535
TP53	NM_000546	11606	c.31G>C	p.E11Q	17:7579882-7579882
TP53	NM_000546	11665	c.842A>C	p.D281A	17:7577096-7577096
TP53	NM_000546	11717	c.548C>A	p.S183*	17:7578382-7578382
TP53	NM_000546	11738	c.724T>C	p.C242R	17:7577557-7577557
TP53	NM_000546	11781	c.398T>A	p.M133K	17:7578532-7578532
TP53	NM_000546	11847	c.658T>G	p.Y220D	17:7578191-7578191
TP53	NM_000546	11860	c.638G>C	p.R213P	17:7578211-7578211
TP53	NM_000546	11929	c.760_761AT>GA	p.I254D	17:7577520-7577521
TP53	NM_000546	11966	c.485T>A	p.I162N	17:7578445-7578445
TP53	NM_000546	11998	c.534C>A	p.H178Q	17:7578396-7578396
TP53	NM_000546	12013	c.731G>C	p.G244A	17:7577550-7577550
TP53	NM_000546	12296	c.292C>T	p.P98S	17:7579395-7579395
TP53	NM_000546	13119	c.322_324delGGT	p.G108del	17:7579363-7579365
TP53	NM_000546	13120	c.626_627delGA	p.R209fs*6	17:7578222-7578223
TP53	NM_000546	13421	c.814delG	p.V272fs*73	17:7577124-7577124
TP53	NM_000546	146240	c.806_808delGCT	p.S269_F270>I	17:7577130-7577132
TP53	NM_000546	18597	c.1024delC	p.R342fs*3	17:7574003-7574003
TP53	NM_000546	18610	c.267delC	p.S90fs*33	17:7579424-7579424
TP53	NM_000546	18657	c.560-2A>G	p.?	17:7578291-7578291
TP53	NM_000546	21572	c.376-1G>A	p.?	17:7578555-7578555
TP53	NM_000546	22908	c.376-1G>T	p.?	17:7578555-7578555
TP53	NM_000546	249845	c.377_377delA	p.Y126fs*44	17:7578553-7578553
TP53	NM_000546	39293	c.734G>A	p.G245D	17:7577547-7577547
TP53	NM_000546	39455	c.569delC	p.P190fs*57	17:7578280-7578280
TP53	NM_000546	40942	c.380C>T	p.S127F	17:7578550-7578550
TP53	NM_000546	42811	c.641A>G	p.H214R	17:7578208-7578208
TP53	NM_000546	42813	c.313G>T	p.G105C	17:7579374-7579374
TP53	NM_000546	43054	c.518T>G	p.V173G	17:7578412-7578412
TP53	NM_000546	43533	c.391A>T	p.N131Y	17:7578539-7578539
TP53	NM_000546	43535	c.391A>C	p.N131H	17:7578539-7578539
TP53	NM_000546	43537	c.565G>A	p.A189T	17:7578284-7578284
TP53	NM_000546	43541	c.559+3G>C	p.?	17:7578368-7578368
TP53	NM_000546	43544	c.260C>A	p.P87Q	17:7579427-7579427
TP53	NM_000546	43545	c.503A>G	p.H168R	17:7578427-7578427
TP53	NM_000546	43548	c.467G>T	p.R156L	17:7578463-7578463
TP53	NM_000546	43550	c.694A>T	p.I232F	17:7577587-7577587
TP53	NM_000546	43555	c.736A>G	p.M246V	17:7577545-7577545
TP53	NM_000546	43559	c.517G>T	p.V173L	17:7578413-7578413
TP53	NM_000546	43564	c.708C>A	p.Y236*	17:7577573-7577573
TP53	NM_000546	43565	c.857A>G	p.E286G	17:7577081-7577081
TP53	NM_000546	43570	c.529_546del18	p.P177_C182delPHHERC	17:7578384-7578401
TP53	NM_000546	43582	c.454C>T	p.P152S	17:7578476-7578476
TP53	NM_000546	43584	c.534_535CC>TT	p.H179Y	17:7578395-7578396
TP53	NM_000546	43585	c.843_844CC>TT	p.R282W	17:7577094-7577095
TP53	NM_000546	43587	c.832_833CC>TT	p.P278F	17:7577105-7577106
TP53	NM_000546	43588	c.740A>C	p.N247T	17:7577541-7577541
TP53	NM_000546	43592	c.395A>T	p.K132M	17:7578535-7578535
TP53	NM_000546	43594	c.605G>A	p.R202H	17:7578244-7578244
TP53	NM_000546	43596	c.841G>A	p.D281N	17:7577097-7577097
TP53	NM_000546	43597	c.538G>T	p.E180*	17:7578392-7578392
TP53	NM_000546	43599	c.607G>A	p.V203M	17:7578242-7578242
TP53	NM_000546	43602	c.706T>G	p.Y236D	17:7577575-7577575
TP53	NM_000546	43606	c.734G>A	p.G245D	17:7577547-7577547
TP53	NM_000546	43608	c.605G>C	p.R202P	17:7578244-7578244
TP53	NM_000546	43614	c.854A>C	p.E285A	17:7577084-7577084
TP53	NM_000546	43615	c.473G>C	p.R158P	17:7578457-7578457
TP53	NM_000546	43616	c.704A>G	p.N235S	17:7577577-7577577
TP53	NM_000546	43621	c.809T>G	p.F270C	17:7577129-7577129
TP53	NM_000546	43623	c.581T>A	p.L194H	17:7578268-7578268
TP53	NM_000546	43624	c.875A>G	p.K292R	17:7577063-7577063
TP53	NM_000546	43625	c.469G>A	p.V157I	17:7578461-7578461
TP53	NM_000546	43626	c.475G>A	p.A159T	17:7578455-7578455
TP53	NM_000546	43629	c.745A>T	p.R249W	17:7577536-7577536
TP53	NM_000546	43632	c.493C>T	p.Q165*	17:7578437-7578437
TP53	NM_000546	43635	c.536A>T	p.H179L	17:7578394-7578394
TP53	NM_000546	43641	c.628delA	p.N210fs*37	17:7578221-7578221
TP53	NM_000546	43642	c.613T>C	p.Y205H	17:7578236-7578236
TP53	NM_000546	43645	c.721delT	p.S241fs*6	17:7577560-7577560
TP53	NM_000546	43648	c.685_686delTG	p.C229fs*10	17:7577595-7577596
TP53	NM_000546	43650	c.638G>T	p.R213L	17:7578211-7578211
TP53	NM_000546	43651	c.763A>T	p.I255F	17:7577518-7577518
TP53	NM_000546	43652	c.731G>T	p.G244V	17:7577550-7577550
TP53	NM_000546	43656	c.732C>G	p.G244G	17:7577549-7577549
TP53	NM_000546	43657	c.569C>T	p.P190L	17:7578280-7578280
TP53	NM_000546	43660	c.719G>T	p.S240I	17:7577562-7577562
TP53	NM_000546	43661	c.394delA	p.K132fs*38	17:7578536-7578536
TP53	NM_000546	43663	c.826G>C	p.A276P	17:7577112-7577112
TP53	NM_000546	43665	c.746G>C	p.R249T	17:7577535-7577535
TP53	NM_000546	43666	c.462C>T	p.G154G	17:7578468-7578468
TP53	NM_000546	43667	c.820G>A	p.V274I	17:7577118-7577118
TP53	NM_000546	43670	c.465C>T	p.T155T	17:7578465-7578465
TP53	NM_000546	43674	c.835G>T	p.G279W	17:7577103-7577103
TP53	NM_000546	43675	c.457C>T	p.P153S	17:7578473-7578473
TP53	NM_000546	43678	c.305C>T	p.T102I	17:7579382-7579382
TP53	NM_000546	43679	c.531C>T	p.P177P	17:7578399-7578399
TP53	NM_000546	43680	c.523C>T	p.R175C	17:7578407-7578407
TP53	NM_000546	43681	c.647T>G	p.V216G	17:7578202-7578202
TP53	NM_000546	43682	c.328C>T	p.R110C	17:7579359-7579359
TP53	NM_000546	43683	c.758C>T	p.T253I	17:7577523-7577523
TP53	NM_000546	43684	c.720T>G	p.S240R	17:7577561-7577561
TP53	NM_000546	43687	c.641A>G	p.H214R	17:7578208-7578208
TP53	NM_000546	43688	c.265C>T	p.P89S	17:7579422-7579422
TP53	NM_000546	43689	c.482C>T	p.A161V	17:7578448-7578448
TP53	NM_000546	43690	c.592G>A	p.E198K	17:7578257-7578257
TP53	NM_000546	43692	c.460G>A	p.G154S	17:7578470-7578470
TP53	NM_000546	43695	c.748C>T	p.P250S	17:7577533-7577533
TP53	NM_000546	43697	c.832C>A	p.P278T	17:7577106-7577106
TP53	NM_000546	43698	c.566C>G	p.A189G	17:7578283-7578283
TP53	NM_000546	43700	c.712T>A	p.C238S	17:7577569-7577569
TP53	NM_000546	43702	c.571C>T	p.P191S	17:7578278-7578278
TP53	NM_000546	43704	c.405C>T	p.C135C	17:7578525-7578525
TP53	NM_000546	43706	c.811G>C	p.E271Q	17:7577127-7577127
TP53	NM_000546	43709	c.500A>G	p.Q167R	17:7578430-7578430
TP53	NM_000546	43710	c.468delC	p.V157fs*13	17:7578462-7578462
TP53	NM_000546	43714	c.836G>A	p.G279E	17:7577102-7577102
TP53	NM_000546	43723	c.398T>C	p.M133T	17:7578532-7578532
TP53	NM_000546	43725	c.862A>T	p.N288Y	17:7577076-7577076
TP53	NM_000546	43726	c.727A>T	p.M243L	17:7577554-7577554
TP53	NM_000546	43728	c.543C>T	p.R181R	17:7578387-7578387
TP53	NM_000546	43730	c.398T>G	p.M133R	17:7578532-7578532
TP53	NM_000546	43732	c.517delG	p.V173fs*1	17:7578413-7578413
TP53	NM_000546	43734	c.528C>A	p.C176*	17:7578402-7578402
TP53	NM_000546	43737	c.830G>A	p.C277Y	17:7577108-7577108
TP53	NM_000546	43739	c.467G>A	p.R156H	17:7578463-7578463
TP53	NM_000546	43743	c.914A>G	p.K305R	17:7577024-7577024
TP53	NM_000546	43744	c.466C>A	p.R156S	17:7578464-7578464
TP53	NM_000546	43746	c.881A>G	p.E294G	17:7577057-7577057
TP53	NM_000546	43747	c.872A>G	p.K291R	17:7577066-7577066
TP53	NM_000546	43749	c.595G>A	p.G199R	17:7578254-7578254
TP53	NM_000546	43750	c.811G>T	p.E271*	17:7577127-7577127
TP53	NM_000546	43753	c.560-1G>A	p.?	17:7578290-7578290
TP53	NM_000546	43755	c.833C>A	p.P278H	17:7577105-7577105
TP53	NM_000546	43761	c.612G>A	p.E204E	17:7578237-7578237
TP53	NM_000546	43765	c.727A>C	p.M243L	17:7577554-7577554
TP53	NM_000546	43766	c.899C>T	p.P300L	17:7577039-7577039
TP53	NM_000546	43767	c.406C>G	p.Q136E	17:7578524-7578524
TP53	NM_000546	43768	c.700T>G	p.Y234D	17:7577581-7577581
TP53	NM_000546	43772	c.538G>A	p.E180K	17:7578392-7578392
TP53	NM_000546	43773	c.913A>T	p.K305*	17:7577025-7577025
TP53	NM_000546	43776	c.861G>A	p.E287E	17:7577077-7577077
TP53	NM_000546	43777	c.603G>C	p.L201F	17:7578246-7578246
TP53	NM_000546	43778	c.713G>T	p.C238F	17:7577568-7577568
TP53	NM_000546	43779	c.589G>A	p.V197M	17:7578260-7578260
TP53	NM_000546	43781	c.472delC	p.R158fs*12	17:7578458-7578458
TP53	NM_000546	43782	c.576G>A	p.Q192Q	17:7578273-7578273
TP53	NM_000546	43787	c.217G>A	p.V73M	17:7579470-7579470
TP53	NM_000546	43793	c.617T>A	p.L206*	17:7578232-7578232
TP53	NM_000546	43795	c.1023delC	p.R342fs*3	17:7574004-7574004
TP53	NM_000546	43797	c.550G>C	p.D184H	17:7578380-7578380
TP53	NM_000546	43801	c.716A>C	p.N239T	17:7577565-7577565
TP53	NM_000546	43806	c.689C>A	p.T230N	17:7577592-7577592
TP53	NM_000546	43807	c.637delC	p.R213fs*34	17:7578212-7578212
TP53	NM_000546	43809	c.808T>A	p.F270I	17:7577130-7577130
TP53	NM_000546	43814	c.587G>C	p.R196P	17:7578262-7578262
TP53	NM_000546	43820	c.489C>G	p.Y163*	17:7578441-7578441
TP53	NM_000546	43823	c.825T>G	p.C275W	17:7577113-7577113
TP53	NM_000546	43826	c.706T>A	p.Y236N	17:7577575-7577575
TP53	NM_000546	43827	c.581T>C	p.L194P	17:7578268-7578268
TP53	NM_000546	43828	c.544T>A	p.C182S	17:7578386-7578386
TP53	NM_000546	43829	c.752T>G	p.I251S	17:7577529-7577529
TP53	NM_000546	43831	c.472_475delCGCG	p.R158fs*11	17:7578455-7578458
TP53	NM_000546	43833	c.578A>C	p.H193P	17:7578271-7578271
TP53	NM_000546	43836	c.475G>C	p.A159P	17:7578455-7578455
TP53	NM_000546	43837	c.843C>G	p.D281E	17:7577095-7577095
TP53	NM_000546	43841	c.560-1G>T	p.?	17:7578290-7578290
TP53	NM_000546	43843	c.817C>G	p.R273G	17:7577121-7577121
TP53	NM_000546	43844	c.613T>G	p.Y205D	17:7578236-7578236
TP53	NM_000546	43846	c.487T>C	p.Y163H	17:7578443-7578443
TP53	NM_000546	43848	c.472C>T	p.R158C	17:7578458-7578458
TP53	NM_000546	43850	c.659A>C	p.Y220S	17:7578190-7578190
TP53	NM_000546	43851	c.506T>C	p.M169T	17:7578424-7578424
TP53	NM_000546	43853	c.684C>G	p.D228E	17:7577597-7577597
TP53	NM_000546	43859	c.598delA	p.N200fs*47	17:7578251-7578251
TP53	NM_000546	43860	c.704A>T	p.N235I	17:7577577-7577577
TP53	NM_000546	43861	c.502C>T	p.H168Y	17:7578428-7578428
TP53	NM_000546	43862	c.683A>C	p.D228A	17:7577598-7577598
TP53	NM_000546	43864	c.739A>T	p.N247Y	17:7577542-7577542
TP53	NM_000546	43865	c.701A>C	p.Y234S	17:7577580-7577580
TP53	NM_000546	43868	c.689C>T	p.T230I	17:7577592-7577592
TP53	NM_000546	43871	c.746G>T	p.R249M	17:7577535-7577535
TP53	NM_000546	43872	c.560-1G>C	p.?	17:7578290-7578290
TP53	NM_000546	43879	c.812A>G	p.E271G	17:7577126-7577126
TP53	NM_000546	43881	c.757A>T	p.T253S	17:7577524-7577524
TP53	NM_000546	43882	c.1010G>A	p.R337H	17:7574017-7574017
TP53	NM_000546	43889	c.691A>T	p.T231S	17:7577590-7577590
TP53	NM_000546	43891	c.480G>A	p.M160I	17:7578450-7578450
TP53	NM_000546	43896	c.818G>C	p.R273P	17:7577120-7577120
TP53	NM_000546	43898	c.485T>G	p.I162S	17:7578445-7578445
TP53	NM_000546	43900	c.376T>G	p.Y126D	17:7578554-7578554
TP53	NM_000546	43902	c.823T>C	p.C275R	17:7577115-7577115
TP53	NM_000546	43903	c.470T>G	p.V157G	17:7578460-7578460
TP53	NM_000546	43905	c.590T>G	p.V197G	17:7578259-7578259
TP53	NM_000546	43906	c.843C>A	p.D281E	17:7577095-7577095
TP53	NM_000546	43909	c.817C>A	p.R273S	17:7577121-7577121
TP53	NM_000546	43910	c.245C>T	p.P82L	17:7579442-7579442
TP53	NM_000546	43912	c.395A>C	p.K132T	17:7578535-7578535
TP53	NM_000546	43915	c.886C>T	p.H296Y	17:7577052-7577052
TP53	NM_000546	43918	c.809T>A	p.F270Y	17:7577129-7577129
TP53	NM_000546	43919	c.856G>T	p.E286*	17:7577082-7577082
TP53	NM_000546	43920	c.680C>T	p.S227F	17:7577601-7577601
TP53	NM_000546	43923	c.800G>A	p.R267Q	17:7577138-7577138
TP53	NM_000546	43927	c.559+9C>T	p.?	17:7578362-7578362
TP53	NM_000546	43928	c.615T>A	p.Y205*	17:7578234-7578234
TP53	NM_000546	43929	c.582T>C	p.L194L	17:7578267-7578267
TP53	NM_000546	43931	c.523C>A	p.R175S	17:7578407-7578407
TP53	NM_000546	43934	c.471C>A	p.V157V	17:7578459-7578459
TP53	NM_000546	43935	c.577C>A	p.H193N	17:7578272-7578272
TP53	NM_000546	43936	c.857A>T	p.E286V	17:7577081-7577081
TP53	NM_000546	43939	c.632C>T	p.T211I	17:7578217-7578217
TP53	NM_000546	43940	c.474C>T	p.R158R	17:7578456-7578456
TP53	NM_000546	43941	c.400T>G	p.F134V	17:7578530-7578530
TP53	NM_000546	43945	c.821T>G	p.V274G	17:7577117-7577117
TP53	NM_000546	43947	c.614A>G	p.Y205C	17:7578235-7578235
TP53	NM_000546	43949	c.401T>G	p.F134C	17:7578529-7578529
TP53	NM_000546	43951	c.643A>G	p.S215G	17:7578206-7578206
TP53	NM_000546	43952	c.710T>A	p.M237K	17:7577571-7577571
TP53	NM_000546	43955	c.514G>A	p.V172I	17:7578416-7578416
TP53	NM_000546	43956	c.700T>A	p.Y234N	17:7577581-7577581
TP53	NM_000546	43957	c.750C>T	p.P250P	17:7577531-7577531
TP53	NM_000546	43958	c.843C>T	p.D281D	17:7577095-7577095
TP53	NM_000546	43960	c.683A>G	p.D228G	17:7577598-7577598
TP53	NM_000546	43962	c.805A>G	p.S269G	17:7577133-7577133
TP53	NM_000546	43963	c.396G>C	p.K132N	17:7578534-7578534
TP53	NM_000546	43964	c.459C>T	p.P153P	17:7578471-7578471
TP53	NM_000546	43965	c.734G>C	p.G245A	17:7577547-7577547
TP53	NM_000546	43967	c.751A>T	p.I251F	17:7577530-7577530
TP53	NM_000546	43968	c.866T>C	p.L289P	17:7577072-7577072
TP53	NM_000546	43970	c.380C>A	p.S127Y	17:7578550-7578550
TP53	NM_000546	43973	c.718A>G	p.S240G	17:7577563-7577563
TP53	NM_000546	43977	c.849C>T	p.R283R	17:7577089-7577089
TP53	NM_000546	43978	c.529delC	p.H178fs*69	17:7578401-7578401
TP53	NM_000546	43979	c.802A>C	p.N268H	17:7577136-7577136
TP53	NM_000546	43980	c.691A>G	p.T231A	17:7577590-7577590
TP53	NM_000546	43986	c.908G>A	p.S303N	17:7577030-7577030
TP53	NM_000546	43987	c.622G>A	p.D208N	17:7578227-7578227
TP53	NM_000546	43988	c.905G>A	p.G302E	17:7577033-7577033
TP53	NM_000546	43989	c.596G>A	p.G199E	17:7578253-7578253
TP53	NM_000546	43990	c.610G>A	p.E204K	17:7578239-7578239
TP53	NM_000546	43995	c.740A>T	p.N247I	17:7577541-7577541
TP53	NM_000546	44002	c.577C>G	p.H193D	17:7578272-7578272
TP53	NM_000546	44004	c.569C>G	p.P190R	17:7578280-7578280
TP53	NM_000546	44005	c.835delG	p.R280fs*65	17:7577103-7577103
TP53	NM_000546	44009	c.463_470delACCCGCGT	p.T155fs*23	17:7578460-7578467
TP53	NM_000546	44011	c.610delG	p.E204fs*43	17:7578239-7578239
TP53	NM_000546	44017	c.869G>A	p.R290H	17:7577069-7577069
TP53	NM_000546	44018	c.214C>T	p.R72C	17:7579473-7579473
TP53	NM_000546	44019	c.226_270del45	p.A76_S90del15	17:7579417-7579461
TP53	NM_000546	44023	c.560G>A	p.G187D	17:7578289-7578289
TP53	NM_000546	44026	c.559G>A	p.G187S	17:7578371-7578371
TP53	NM_000546	44029	c.550G>A	p.D184N	17:7578380-7578380
TP53	NM_000546	44030	c.760A>G	p.I254V	17:7577521-7577521
TP53	NM_000546	44032	c.298C>T	p.Q100*	17:7579389-7579389
TP53	NM_000546	44033	c.464C>T	p.T155I	17:7578466-7578466
TP53	NM_000546	44035	c.496T>C	p.S166P	17:7578434-7578434
TP53	NM_000546	44036	c.296C>T	p.S99F	17:7579391-7579391
TP53	NM_000546	44037	c.322G>A	p.G108S	17:7579365-7579365
TP53	NM_000546	44048	c.280T>A	p.S94T	17:7579407-7579407
TP53	NM_000546	44054	c.754C>T	p.L252F	17:7577527-7577527
TP53	NM_000546	44057	c.517G>C	p.V173L	17:7578413-7578413
TP53	NM_000546	44058	c.761T>C	p.I254T	17:7577520-7577520
TP53	NM_000546	44061	c.456G>A	p.P152P	17:7578474-7578474
TP53	NM_000546	44063	c.389T>G	p.L130R	17:7578541-7578541
TP53	NM_000546	44064	c.748delC	p.I251fs*94	17:7577533-7577533
TP53	NM_000546	44067	c.721T>A	p.S241T	17:7577560-7577560
TP53	NM_000546	44068	c.532C>A	p.H178N	17:7578398-7578398
TP53	NM_000546	44070	c.1031T>C	p.L344P	17:7573996-7573996
TP53	NM_000546	44072	c.706_708delTAC	p.Y236del	17:7577573-7577575
TP53	NM_000546	44074	c.605_606GT>CG	p.R202P	17:7578243-7578244
TP53	NM_000546	44075	c.251C>G	p.A84G	17:7579436-7579436
TP53	NM_000546	44076	c.655C>T	p.P219S	17:7578194-7578194
TP53	NM_000546	44091	c.746G>A	p.R249K	17:7577535-7577535
[truncated: 856 more rows]
